# Supplementary material for: Enterobacteria impair host p53 tumor suppressor activity through mRNA destabilization
Source: Oncogene. 2022 Feb 23;41(15):2173–86. doi: 10.1038/s41388-022-02238-5 (PMC8993692; doi:10.1038/s41388-022-02238-5)
Supplement: Supplementary file 3 — Supplementary Table S3 [file 41388_2022_2238_MOESM3_ESM.xlsx]

## Sheet: DEGs
Differencially expressed genes		KpSN vs Cont
EnsemblID	gene_symbol	log2*FC	FDR
ENSG00000121858	TNFSF10	11.8449	2.09042e-72
ENSG00000276085	CCL3L1	11.5254	8.42272e-20
ENSG00000169245	CXCL10	11.2717	2.60468e-35
ENSG00000108702	CCL1	10.968	7.84077e-19
ENSG00000139572	GPR84	10.6779	7.80123e-18
ENSG00000115009	CCL20	10.6593	7.80832e-18
ENSG00000163734	CXCL3	10.6187	4.28898e-35
ENSG00000131203	IDO1	10.3074	7.09805e-53
ENSG00000138755	CXCL9	10.2878	1.69421e-22
ENSG00000271503	CCL5	10.2343	1.78994e-89
ENSG00000108700	CCL8	10.1334	1.88585e-21
ENSG00000135114	OASL	10.054	3.76625e-224
ENSG00000102524	TNFSF13B	10.0362	2.75716e-80
ENSG00000162654	GBP4	9.93306	6.1039e-108
ENSG00000125538	IL1B	9.88723	6.76164e-200
ENSG00000163739	CXCL1	9.88089	1.82401e-46
ENSG00000164400	CSF2	9.87755	6.81865e-37
ENSG00000108342	CSF3	9.83402	4.35054e-45
ENSG00000225492	GBP1P1	9.81932	5.59075e-50
ENSG00000136514	RTP4	9.66999	4.4835e-15
ENSG00000134321	RSAD2	9.64089	5.56917e-84
ENSG00000196684	HSH2D	9.40877	6.3388e-14
ENSG00000154451	GBP5	9.36336	5.08871e-54
ENSG00000163568	AIM2	9.25177	3.745e-18
ENSG00000010030	ETV7	9.22789	8.67181e-34
ENSG00000196092	PAX5	9.2202	1.49701e-13
ENSG00000253522	MIR3142HG	9.21932	1.29918e-13
ENSG00000133328	PLAAT2	9.19897	3.5124e-13
ENSG00000172183	ISG20	9.14092	3.0911e-71
ENSG00000136244	IL6	8.97081	1.16841e-276
ENSG00000134326	CMPK2	8.96701	3.85111e-174
ENSG00000267712	LINC01539	8.93607	9.93623e-13
ENSG00000166920	C15orf48	8.79776	2.77096e-31
ENSG00000089127	AC004551.1	8.67927	8.6312e-136
ENSG00000232810	TNF	8.6726	2.39024e-11
ENSG00000119922	IFIT2	8.59725	9.94362e-130
ENSG00000079385	CEACAM1	8.58153	1.0436e-44
ENSG00000276070	CCL4L2	8.56509	2.2549e-11
ENSG00000006210	CX3CL1	8.39496	2.84657e-11
ENSG00000158714	SLAMF8	8.35783	1.63125e-10
ENSG00000269720	CCDC194	8.27399	7.53768e-11
ENSG00000276980	AC008760.2	8.26501	2.00863e-10
ENSG00000100346	CACNA1I	8.25108	5.0548e-11
ENSG00000205300	AL356414.1	8.24624	5.95528e-11
ENSG00000225964	NRIR	8.21552	8.39887e-11
ENSG00000179826	MRGPRX3	8.18202	1.20385e-10
ENSG00000225101	OR52K3P	8.15934	7.78679e-11
ENSG00000108387	SEPT4	8.14014	9.29845e-11
ENSG00000140379	BCL2A1	8.05954	2.02786e-33
ENSG00000183486	MX2	8.05404	9.35103e-65
ENSG00000168062	BATF2	7.97923	9.17395e-267
ENSG00000165478	HEPACAM	7.96315	2.15538e-10
ENSG00000004468	CD38	7.94642	3.82361e-10
ENSG00000157601	MX1	7.94022	9.58203e-84
ENSG00000135363	LMO2	7.88751	2.32256e-19
ENSG00000102794	ACOD1	7.88198	5.91896e-09
ENSG00000285744	AC083837.1	7.86123	2.10689e-92
ENSG00000286065	AC015911.11	7.73604	1.92212e-09
ENSG00000104951	IL4I1	7.69364	5.70012e-92
ENSG00000277632	CCL3	7.69022	1.20511e-08
ENSG00000234263	AL024508.1	7.68587	5.69405e-09
ENSG00000081041	CXCL2	7.66549	1.11075e-79
ENSG00000213512	GBP7	7.65526	1.23423e-09
ENSG00000226004	AL591468.1	7.61643	4.37194e-09
ENSG00000197632	SERPINB2	7.57752	0
ENSG00000023445	BIRC3	7.528	4.53855e-284
ENSG00000182393	IFNL1	7.52046	6.63712e-09
ENSG00000168334	XIRP1	7.51493	7.79135e-54
ENSG00000111335	OAS2	7.50058	4.83248e-111
ENSG00000163735	CXCL5	7.47305	1.71663e-51
ENSG00000187595	ZNF385C	7.43509	6.78945e-09
ENSG00000185745	IFIT1	7.42217	0
ENSG00000137959	IFI44L	7.39092	3.89877e-263
ENSG00000108688	CCL7	7.36081	2.77756e-96
ENSG00000115267	IFIH1	7.3349	0
ENSG00000119917	IFIT3	7.33345	0
ENSG00000198963	RORB	7.23321	1.35354e-08
ENSG00000138646	HERC5	7.21008	1.28915e-302
ENSG00000283265	AL356234.3	7.18301	1.58164e-08
ENSG00000131979	GCH1	7.1803	3.1796e-97
ENSG00000164181	ELOVL7	7.16627	3.01063e-21
ENSG00000100342	APOL1	7.1629	3.39207e-124
ENSG00000261618	LINC02605	7.15996	2.03474e-41
ENSG00000237927	AL078604.2	7.15558	3.18787e-08
ENSG00000226025	AC005515.1	7.10056	4.87689e-08
ENSG00000180616	SSTR2	7.01038	1.67475e-10
ENSG00000100336	APOL4	7.00818	7.63417e-07
ENSG00000184979	USP18	7.00427	0
ENSG00000155629	PIK3AP1	6.99099	1.69761e-10
ENSG00000136689	IL1RN	6.97796	6.97843e-15
ENSG00000107201	DDX58	6.96529	0
ENSG00000197721	CR1L	6.96083	6.98452e-08
ENSG00000257906	LINC02156	6.93822	1.1335e-07
ENSG00000287335	AL139351.3	6.88815	1.23931e-14
ENSG00000124875	CXCL6	6.82529	5.45744e-23
ENSG00000216490	IFI30	6.82302	2.73742e-07
ENSG00000240386	LCE1F	6.79262	4.96464e-06
ENSG00000167207	NOD2	6.73058	3.04868e-07
ENSG00000108691	CCL2	6.71187	0
ENSG00000056558	TRAF1	6.70456	0
ENSG00000178803	ADORA2A-AS1	6.68444	4.79784e-07
ENSG00000234362	LINC01914	6.65073	4.48356e-07
ENSG00000163131	CTSS	6.64256	0
ENSG00000005102	MEOX1	6.63569	3.79748e-07
ENSG00000284734	AC099063.4	6.55877	8.41603e-07
ENSG00000125730	C3	6.54968	2.16622e-120
ENSG00000256292	LINC02376	6.49931	1.825e-05
ENSG00000064886	CHI3L2	6.49888	3.87122e-06
ENSG00000172156	CCL11	6.47534	1.04421e-06
ENSG00000230266	XXYLT1-AS2	6.4603	7.35078e-09
ENSG00000287665	AC092428.1	6.45227	1.59902e-06
ENSG00000141497	ZMYND15	6.43782	6.49314e-09
ENSG00000137745	MMP13	6.43433	2.2832e-06
ENSG00000162692	VCAM1	6.39326	5.96373e-07
ENSG00000286488	AC103858.3	6.38155	2.55865e-06
ENSG00000231382	NBPF21P	6.3708	4.78955e-06
ENSG00000134339	SAA2	6.36878	2.19078e-08
ENSG00000164342	TLR3	6.34202	6.00711e-199
ENSG00000183347	GBP6	6.33759	2.72688e-06
ENSG00000228318	AP001610.1	6.31055	2.35135e-08
ENSG00000124256	ZBP1	6.29838	4.79149e-06
ENSG00000174808	BTC	6.24743	1.70228e-08
ENSG00000171855	IFNB1	6.24063	1.47011e-06
ENSG00000181126	HLA-V	6.22579	3.44243e-06
ENSG00000137571	SLCO5A1	6.21534	4.14406e-23
ENSG00000237988	OR2I1P	6.20784	3.09965e-06
ENSG00000128271	ADORA2A	6.20746	1.04604e-14
ENSG00000133106	EPSTI1	6.20461	0
ENSG00000268916	CSAG3	6.20223	0.000110366
ENSG00000142677	IL22RA1	6.19571	2.14426e-21
ENSG00000130303	BST2	6.17874	0
ENSG00000128342	LIF	6.17513	0
ENSG00000144596	GRIP2	6.15944	7.42267e-42
ENSG00000204397	CARD16	6.15387	3.10484e-26
ENSG00000141574	SECTM1	6.13754	1.97925e-207
ENSG00000178882	RFLNA	6.12968	4.64119e-06
ENSG00000230647	AC022816.1	6.11978	7.93727e-06
ENSG00000079215	SLC1A3	6.11648	8.26729e-08
ENSG00000246528	AC079089.1	6.11072	6.53861e-06
ENSG00000266976	AC079466.1	6.09519	0.000135155
ENSG00000115919	KYNU	6.09045	4.07094e-34
ENSG00000133401	PDZD2	6.08696	1.31742e-118
ENSG00000158457	TSPAN33	6.07391	6.91314e-15
ENSG00000240216	CPHL1P	6.07065	5.61558e-05
ENSG00000248159	HSPA8P11	6.05076	2.743e-05
ENSG00000185507	IRF7	6.02587	3.64848e-45
ENSG00000230225	MTND5P14	6.02327	1.3732e-05
ENSG00000049249	TNFRSF9	6.021	1.38521e-05
ENSG00000232618	AL355304.1	5.9787	1.4786e-53
ENSG00000196209	SIRPB2	5.97192	3.5273e-05
ENSG00000258183	LINC02392	5.94772	2.88526e-10
ENSG00000112096	SOD2	5.94722	0
ENSG00000090339	ICAM1	5.94695	0
ENSG00000125735	TNFSF14	5.94625	2.08652e-05
ENSG00000124102	PI3	5.93941	6.70603e-06
ENSG00000221963	APOL6	5.92866	0
ENSG00000225886	AL445490.1	5.91087	5.06828e-41
ENSG00000262979	AC124319.2	5.90801	4.7408e-15
ENSG00000259354	AC025580.2	5.90544	2.76384e-28
ENSG00000070190	DAPP1	5.89301	0.000770125
ENSG00000258216	AC009522.1	5.88462	2.11043e-05
ENSG00000228035	NGF-AS1	5.88413	1.6434e-05
ENSG00000116194	ANGPTL1	5.87998	9.35454e-30
ENSG00000173432	SAA1	5.87965	2.28427e-69
ENSG00000118503	TNFAIP3	5.86646	0
ENSG00000234279	LINC01937	5.85088	4.50155e-05
ENSG00000134716	CYP2J2	5.84508	1.30042e-13
ENSG00000130775	THEMIS2	5.81655	1.24453e-163
ENSG00000233975	LINC02574	5.79429	5.3878e-05
ENSG00000229598	PRDX3P1	5.7923	7.75183e-05
ENSG00000234393	AL592546.1	5.78229	0.000139286
ENSG00000130589	HELZ2	5.7784	1.52517e-150
ENSG00000168961	LGALS9	5.75074	6.51939e-117
ENSG00000118946	PCDH17	5.73352	2.75358e-05
ENSG00000244564	AC096888.1	5.73104	2.48941e-20
ENSG00000137965	IFI44	5.73048	0
ENSG00000173193	PARP14	5.72813	0
ENSG00000187513	GJA4	5.71475	0.00130136
ENSG00000128284	APOL3	5.70752	6.40444e-149
ENSG00000008517	IL32	5.70658	2.42684e-134
ENSG00000234290	AC116366.1	5.68838	2.14298e-25
ENSG00000259342	AC025580.1	5.67145	6.70904e-05
ENSG00000077522	ACTN2	5.66827	0.000522794
ENSG00000138642	HERC6	5.66614	0
ENSG00000223511	AL683807.1	5.66435	1.9653e-17
ENSG00000286548	AL596214.1	5.66405	8.5412e-05
ENSG00000185101	ANO9	5.6518	0.000821735
ENSG00000137198	GMPR	5.63527	1.4484e-197
ENSG00000106560	GIMAP2	5.63235	2.91316e-75
ENSG00000078081	LAMP3	5.62888	2.06779e-46
ENSG00000282024	AL009031.1	5.62595	2.50576e-12
ENSG00000137877	SPTBN5	5.61405	2.08892e-12
ENSG00000272078	AL139423.1	5.60347	0.000259221
ENSG00000230795	HLA-K	5.60149	0.000115079
ENSG00000254287	AC007991.4	5.59894	0.000109088
ENSG00000198930	CSAG1	5.59327	0.00060416
ENSG00000168280	KIF5C	5.57052	2.93618e-27
ENSG00000187608	ISG15	5.56353	1.29918e-268
ENSG00000277511	AC116407.2	5.54755	6.93287e-16
ENSG00000137033	IL33	5.54393	3.74012e-06
ENSG00000240775	AC021205.1	5.53495	0.000950022
ENSG00000206073	SERPINB4	5.52886	0.000796551
ENSG00000288037	AL118511.4	5.52721	8.97611e-05
ENSG00000224666	Z84484.1	5.48896	3.98483e-05
ENSG00000177409	SAMD9L	5.4748	0
ENSG00000111331	OAS3	5.45845	0
ENSG00000235419	AC010149.1	5.45567	0.000351614
ENSG00000284675	AC116667.2	5.45558	0.000168626
ENSG00000163554	SPTA1	5.45519	0.000126184
ENSG00000081479	LRP2	5.44554	0.000217374
ENSG00000162645	GBP2	5.43158	5.66281e-250
ENSG00000204709	LINC01556	5.41223	0.000109185
ENSG00000279277	AC012020.1	5.41135	8.00342e-09
ENSG00000134470	IL15RA	5.3821	6.50429e-129
ENSG00000152503	TRIM36	5.3796	1.05009e-50
ENSG00000220412	AL356234.1	5.3776	0.000313863
ENSG00000163435	ELF3	5.37655	0.000156274
ENSG00000238025	ZDHHC4P1	5.37406	0.000204844
ENSG00000275302	CCL4	5.36933	0.000137851
ENSG00000184486	POU3F2	5.36913	0.000142995
ENSG00000274011	RF00017	5.36725	0.000689279
ENSG00000178685	PARP10	5.35549	2.39963e-96
ENSG00000059378	PARP12	5.35368	3.13854e-294
ENSG00000262406	MMP12	5.33397	9.78943e-28
ENSG00000230438	SERPINB9P1	5.30518	1.90537e-50
ENSG00000123689	G0S2	5.30233	5.41242e-19
ENSG00000025708	TYMP	5.29628	1.16781e-58
ENSG00000279320	AC069528.2	5.29525	0.000253016
ENSG00000273972	AC068722.2	5.28743	0.0101942
ENSG00000226508	LINC01918	5.28547	0.00128253
ENSG00000117228	GBP1	5.28323	0
ENSG00000248719	AC021127.1	5.2424	0.00016598
ENSG00000272941	AC083862.2	5.23819	1.12834e-05
ENSG00000222017	AC011997.1	5.21818	0.00125311
ENSG00000159212	CLIC6	5.21702	0.000391652
ENSG00000255986	MT1JP	5.2126	0.000408671
ENSG00000286414	AL390791.1	5.2114	0.00111213
ENSG00000267369	AC015911.7	5.20589	0.00318087
ENSG00000226067	LINC00623	5.20093	0.000171971
ENSG00000266750	MIR4645	5.19687	2.49086e-08
ENSG00000157111	TMEM171	5.17745	1.77419e-149
ENSG00000198719	DLL1	5.17041	6.45522e-30
ENSG00000205364	MT1M	5.16902	7.45344e-24
ENSG00000184371	CSF1	5.13245	0
ENSG00000202533	RF00019	5.12966	0.00453933
ENSG00000267074	AC015911.3	5.12758	0.00235477
ENSG00000237980	AL590648.3	5.12431	0.000653628
ENSG00000236985	AL121892.1	5.12381	0.00229518
ENSG00000268902	CSAG2	5.11791	0.00232205
ENSG00000196664	TLR7	5.11739	0.00193555
ENSG00000163219	ARHGAP25	5.11717	0.00150634
ENSG00000104537	ANXA13	5.11364	0.0254439
ENSG00000103313	MEFV	5.10747	0.000621777
ENSG00000239620	PRR20G	5.10135	4.04856e-05
ENSG00000154655	L3MBTL4	5.10115	0.000914419
ENSG00000165731	RET	5.09146	8.69613e-74
ENSG00000212242	RNA5SP219	5.09122	0.00202761
ENSG00000181381	DDX60L	5.08849	0
ENSG00000171860	C3AR1	5.08654	4.46619e-37
ENSG00000240065	PSMB9	5.08221	6.16643e-226
ENSG00000125347	IRF1	5.07987	3.58134e-171
ENSG00000020633	RUNX3	5.07737	4.51919e-08
ENSG00000003989	SLC7A2	5.06442	9.33613e-28
ENSG00000243649	CFB	5.05464	3.96164e-40
ENSG00000135378	PRRG4	5.04935	1.5458e-14
ENSG00000238057	ZEB2-AS1	5.04089	0.00219429
ENSG00000276863	AC124319.4	5.03277	0.0226764
ENSG00000162772	ATF3	5.03261	8.29651e-56
ENSG00000233705	SLC26A4-AS1	5.03226	0.0111822
ENSG00000110446	SLC15A3	5.03163	1.2383e-179
ENSG00000133321	PLAAT4	5.02914	3.58931e-52
ENSG00000174325	DIRC1	5.02251	0.00132381
ENSG00000236098	AC097059.2	5.01679	1.34961e-07
ENSG00000260802	SERTM2	5.01633	0.00187766
ENSG00000163121	NEURL3	5.01453	0.000462699
ENSG00000156206	CFAP161	5.0135	0.00193092
ENSG00000267272	LINC01140	5.01271	0.00536502
ENSG00000235192	AC009495.3	5.00389	0.0037509
ENSG00000239713	APOBEC3G	4.99932	0
ENSG00000255092	AC010768.2	4.99719	0.00272243
ENSG00000082074	FYB1	4.98774	9.21425e-21
ENSG00000142408	CACNG8	4.98464	1.06584e-26
ENSG00000198133	TMEM229B	4.98182	1.02559e-40
ENSG00000282851	BISPR	4.96888	5.84064e-53
ENSG00000028137	TNFRSF1B	4.96448	1.46042e-45
ENSG00000143333	RGS16	4.94451	0.000297067
ENSG00000287937	AC079753.2	4.92108	7.45325e-05
ENSG00000223177	RNA5SP39	4.91263	0.00219428
ENSG00000165949	IFI27	4.91184	8.03257e-139
ENSG00000116785	CFHR3	4.90895	0.000622956
ENSG00000132530	XAF1	4.90828	4.18565e-192
ENSG00000266604	LINC01887	4.90122	0.00281219
ENSG00000258713	C20orf141	4.89938	0.00483317
ENSG00000153923	CLCA3P	4.89403	0.00158615
ENSG00000123685	BATF3	4.8898	2.14819e-38
ENSG00000163823	CCR1	4.88553	0.00108074
ENSG00000256262	USP30-AS1	4.88341	3.11277e-07
ENSG00000229677	AC018644.1	4.87008	1.7321e-07
ENSG00000119508	NR4A3	4.86727	1.83685e-89
ENSG00000128335	APOL2	4.85675	7.87723e-235
ENSG00000135604	STX11	4.84469	4.79122e-32
ENSG00000276972	AC078880.5	4.84083	5.18481e-05
ENSG00000068079	IFI35	4.83751	6.64494e-127
ENSG00000168394	TAP1	4.83382	0
ENSG00000287221	AL589794.2	4.82486	0.00130354
ENSG00000280248	AC124319.5	4.81394	1.37711e-23
ENSG00000269826	AC092327.2	4.81335	0.0136824
ENSG00000132274	TRIM22	4.81099	0
ENSG00000183690	EFHC2	4.79985	0.00366707
ENSG00000185758	CLDN24	4.7991	0.00276234
ENSG00000272573	MUSTN1	4.79618	0.00481509
ENSG00000125726	CD70	4.79302	0.000919487
ENSG00000152689	RASGRP3	4.79177	1.12436e-213
ENSG00000267554	AC015911.8	4.78739	0.0021359
ENSG00000225595	LINC01623	4.78638	0.00480486
ENSG00000286468	AC010251.1	4.78168	0.00492953
ENSG00000141434	MEP1B	4.78037	0.0243586
ENSG00000205413	SAMD9	4.77822	5.06539e-274
ENSG00000286048	AC008966.3	4.77534	1.34011e-14
ENSG00000170703	TTLL6	4.77231	0.00294058
ENSG00000120337	TNFSF18	4.77089	1.09008e-168
ENSG00000125787	GNRH2	4.76903	0.000965845
ENSG00000255355	AP000640.2	4.76744	0.00102022
ENSG00000263069	AC124319.3	4.76158	1.8376e-88
ENSG00000229873	OGFR-AS1	4.76128	0.00964285
ENSG00000185215	TNFAIP2	4.75894	0
ENSG00000138435	CHRNA1	4.7483	9.37978e-22
ENSG00000188313	PLSCR1	4.73458	1.40125e-56
ENSG00000258521	AL157871.2	4.73194	1.10571e-12
ENSG00000110848	CD69	4.73094	5.44393e-07
ENSG00000258581	AL157871.3	4.71908	3.76071e-06
ENSG00000135899	SP110	4.71809	0
ENSG00000163874	ZC3H12A	4.71539	0
ENSG00000172243	CLEC7A	4.70686	1.00166e-24
ENSG00000257452	AC004551.2	4.6974	0.0021807
ENSG00000163235	TGFA	4.69084	7.18548e-42
ENSG00000248693	LINC02100	4.68224	0.0111812
ENSG00000172828	CES3	4.67997	5.35457e-05
ENSG00000181374	CCL13	4.6785	0.000109479
ENSG00000211513	MIR320E	4.67517	0.0114116
ENSG00000156966	B3GNT7	4.67459	1.7685e-09
ENSG00000286737	AC092168.3	4.67332	0.00559378
ENSG00000229023	AC067945.1	4.67328	0.00681333
ENSG00000259757	AC091891.1	4.66868	0.00438449
ENSG00000287998	AC104232.3	4.66718	0.0030764
ENSG00000196668	LINC00173	4.66407	0.0029843
ENSG00000250192	AC105390.1	4.65934	0.0234515
ENSG00000235505	CASP17P	4.64964	0.000119246
ENSG00000072858	SIDT1	4.63808	6.74934e-05
ENSG00000104213	PDGFRL	4.61872	2.06224e-74
ENSG00000117594	HSD11B1	4.61637	0.000231356
ENSG00000197536	C5orf56	4.58249	1.20645e-67
ENSG00000174837	ADGRE1	4.58125	0.000436975
ENSG00000007171	NOS2	4.57114	0.00170885
ENSG00000162493	PDPN	4.56896	0.00338048
ENSG00000120949	TNFRSF8	4.56847	0.00347625
ENSG00000165379	LRFN5	4.56402	5.1487e-08
ENSG00000134070	IRAK2	4.56082	6.27946e-227
ENSG00000256452	AP003170.3	4.5604	0.00319482
ENSG00000108771	DHX58	4.54284	1.17085e-271
ENSG00000205436	EXOC3L4	4.54201	0.0143769
ENSG00000137752	CASP1	4.53663	9.365e-93
ENSG00000215483	LINC00598	4.53444	0.00489933
ENSG00000259415	AC012291.1	4.53342	0.00513853
ENSG00000232949	AC002480.2	4.5312	0.00822756
ENSG00000243650	RN7SL834P	4.53081	1.3507e-14
ENSG00000242550	SERPINB10	4.52892	0.00406105
ENSG00000137462	TLR2	4.52558	0.00503961
ENSG00000100311	PDGFB	4.51871	0.0040746
ENSG00000231574	LINC02015	4.51771	9.86178e-05
ENSG00000255987	TOMM20P2	4.51747	0.00553454
ENSG00000279727	LINC02033	4.51179	0.0269589
ENSG00000105963	ADAP1	4.51168	0.00034215
ENSG00000171714	ANO5	4.51044	0.00806908
ENSG00000163661	PTX3	4.50646	1.39981e-278
ENSG00000133805	AMPD3	4.5009	0
ENSG00000179111	HES7	4.49513	1.0589e-11
ENSG00000246375	PPM1K-DT	4.49377	0.00149993
ENSG00000287485	AL451166.1	4.48502	0.00539031
ENSG00000138496	PARP9	4.47772	3.87057e-215
ENSG00000267607	AC011511.5	4.45008	0.000226487
ENSG00000225075	AL603832.1	4.44851	6.68238e-07
ENSG00000050730	TNIP3	4.43735	2.6507e-28
ENSG00000231535	LINC00278	4.42858	1.20748e-05
ENSG00000173821	AC124319.1	4.42587	0
ENSG00000147647	DPYS	4.42439	0.0141828
ENSG00000161921	CXCL16	4.41603	2.32092e-88
ENSG00000225216	AC007362.1	4.41532	0.00737279
ENSG00000261156	LINC01989	4.4121	0.00553945
ENSG00000285881	AC105206.3	4.41162	0.0203328
ENSG00000115604	IL18R1	4.41077	0.00180336
ENSG00000254991	AC124276.1	4.40789	0.00302091
ENSG00000225871	AC245100.2	4.38739	0.0102605
ENSG00000224875	AC083949.1	4.38128	0.00423101
ENSG00000267772	LINC01999	4.3766	0.0066613
ENSG00000166863	TAC3	4.37586	0.00920816
ENSG00000007908	SELE	4.37548	0.00244545
ENSG00000234883	MIR155HG	4.371	3.83833e-59
ENSG00000255381	AP001258.1	4.36919	0.00552991
ENSG00000238015	AC104837.2	4.36894	0.0543799
ENSG00000249215	NCOA4P4	4.36744	0.00882898
ENSG00000168143	FAM83B	4.36272	0.00817174
ENSG00000226979	LTA	4.35735	1.49174e-05
ENSG00000104043	ATP8B4	4.33599	4.11107e-07
ENSG00000231971	CT69	4.33514	0.00379421
ENSG00000272463	AL357054.4	4.33265	5.32849e-12
ENSG00000287188	AC068989.1	4.32883	6.42595e-07
ENSG00000224260	AL023754.1	4.32877	0.00412597
ENSG00000185467	KPNA7	4.3261	0.00379833
ENSG00000042980	ADAM28	4.32301	0.00453037
ENSG00000199161	MIR126	4.30653	0.0417643
ENSG00000156587	UBE2L6	4.3019	2.4659e-185
ENSG00000104432	IL7	4.28759	1.04588e-30
ENSG00000137628	DDX60	4.27975	7.40419e-263
ENSG00000163840	DTX3L	4.27029	9.83317e-161
ENSG00000173918	C1QTNF1	4.24751	0
ENSG00000237276	ANO7L1	4.24484	7.82212e-70
ENSG00000178965	ERICH3	4.24094	0.00411381
ENSG00000101347	SAMHD1	4.24061	0
ENSG00000019582	CD74	4.2365	2.92462e-18
ENSG00000206341	HLA-H	4.22697	3.37082e-10
ENSG00000282897	AL162727.3	4.22083	3.73274e-08
ENSG00000238164	TNFRSF14-AS1	4.21941	0.0355624
ENSG00000179362	HMGN2P46	4.21874	1.98579e-13
ENSG00000197582	GPX1P1	4.21871	0.0258716
ENSG00000260228	AC009119.1	4.21072	0.0170082
ENSG00000287543	AC013486.1	4.21005	5.3298e-30
ENSG00000288013	AP003486.2	4.20918	0.0104747
ENSG00000198854	C1orf68	4.20753	0.00445787
ENSG00000136688	IL36G	4.20524	0.00581013
ENSG00000104112	SCG3	4.20428	0.0168479
ENSG00000137496	IL18BP	4.20258	1.78281e-116
ENSG00000233785	AC131011.1	4.19518	0.0464137
ENSG00000204642	HLA-F	4.19473	1.16838e-237
ENSG00000214872	SMTNL1	4.19367	4.83484e-19
ENSG00000144476	ACKR3	4.19346	2.38307e-59
ENSG00000244476	ERVFRD-1	4.19216	0.0204758
ENSG00000286965	AC108066.2	4.18135	0.049601
ENSG00000228189	AL592486.1	4.17821	0.00149549
ENSG00000111912	NCOA7	4.17209	0
ENSG00000267446	AC003070.2	4.1708	0.0432823
ENSG00000187957	DNER	4.16456	1.97533e-06
ENSG00000274213	AC015912.3	4.15256	0.00130188
ENSG00000198771	RCSD1	4.14951	0.00190442
ENSG00000167244	IGF2	4.14868	0.00799196
ENSG00000167858	TEKT1	4.14533	0.0073694
ENSG00000128203	ASPHD2	4.14284	5.13384e-87
ENSG00000254337	AC083967.1	4.14039	3.24547e-11
ENSG00000111012	CYP27B1	4.13549	8.5086e-65
ENSG00000128917	DLL4	4.13387	2.76298e-74
ENSG00000235579	AC007283.2	4.13335	0.013371
ENSG00000183831	ANKRD45	4.12098	0.00294684
ENSG00000107968	MAP3K8	4.11972	7.65976e-61
ENSG00000172936	MYD88	4.11116	1.12756e-225
ENSG00000105559	PLEKHA4	4.10281	1.17823e-102
ENSG00000126561	STAT5A	4.09662	9.20844e-177
ENSG00000132357	CARD6	4.09345	3.17213e-103
ENSG00000177294	FBXO39	4.08072	1.50194e-07
ENSG00000203801	LINC00222	4.08025	0.00650045
ENSG00000154133	ROBO4	4.07158	1.09101e-46
ENSG00000130812	ANGPTL6	4.06248	0.0261885
ENSG00000230521	AL645929.1	4.06118	9.24631e-05
ENSG00000225434	LINC01504	4.06105	0.0033404
ENSG00000060558	GNA15	4.05488	0.00263495
ENSG00000101342	TLDC2	4.05458	1.02834e-07
ENSG00000172345	STARD5	4.05385	3.22724e-49
ENSG00000260360	AL353708.1	4.05148	2.64373e-05
ENSG00000272123	AC008966.2	4.03338	0.0363656
ENSG00000146006	LRRTM2	4.03053	1.09104e-27
ENSG00000197084	LCE1C	4.0301	0.0361286
ENSG00000132109	TRIM21	4.02601	1.26482e-237
ENSG00000197249	SERPINA1	4.02475	2.87912e-17
ENSG00000227045	AL589765.1	4.02413	0.0464283
ENSG00000174171	AC020659.1	4.02286	0.0276613
ENSG00000287193	AC132938.6	4.02105	0.0210851
ENSG00000136695	IL36RN	4.01962	0.0149268
ENSG00000271624	AP004372.1	4.01864	0.0606731
ENSG00000186197	EDARADD	4.01843	5.62936e-10
ENSG00000157551	KCNJ15	4.01834	5.53319e-28
ENSG00000073754	CD5L	4.01671	0.0426642
ENSG00000258303	AC012464.2	4.01665	0.00252017
ENSG00000285799	AL645929.3	4.01625	1.4453e-10
ENSG00000283209	AC106858.1	4.0155	0.0179647
ENSG00000273445	AC133644.2	4.01526	0.0414294
ENSG00000230592	RPSAP8	4.01121	0.0571472
ENSG00000285080	AC068724.3	4.01104	0.0135317
ENSG00000232034	AC092168.2	4.00836	0.0383099
ENSG00000146374	RSPO3	4.00607	0.000185779
ENSG00000113946	CLDN16	4.00506	0.0188133
ENSG00000223806	LINC00114	4.00445	0.025952
ENSG00000101336	HCK	4.00163	0.0560569
ENSG00000258944	AC004846.2	3.99993	0.0755793
ENSG00000268088	AC093063.1	3.98858	0.102532
ENSG00000184185	KCNJ12	3.98364	0.00196658
ENSG00000219565	ZNF259P1	3.97121	9.2259e-10
ENSG00000196116	TDRD7	3.96694	0
ENSG00000225963	AC009950.1	3.96278	7.62442e-19
ENSG00000128394	APOBEC3F	3.95842	7.93108e-245
ENSG00000172817	CYP7B1	3.9577	2.63151e-56
ENSG00000123609	NMI	3.95378	1.13727e-130
ENSG00000274363	AC087742.1	3.95023	0.014187
ENSG00000283761	AC118553.2	3.94675	9.22627e-05
ENSG00000106952	TNFSF8	3.94304	0.0113561
ENSG00000137767	SQOR	3.94107	1.76588e-101
ENSG00000126709	IFI6	3.94079	0
ENSG00000177721	ANXA2R	3.94021	7.4512e-11
ENSG00000286511	Z95118.2	3.93933	5.77771e-38
ENSG00000168404	MLKL	3.93744	0
ENSG00000279373	AC027228.3	3.93473	0.00210017
ENSG00000178860	MSC	3.93212	4.06247e-26
ENSG00000182179	UBA7	3.93018	1.80966e-191
ENSG00000121895	TMEM156	3.92265	1.27589e-05
ENSG00000173157	ADAMTS20	3.91741	0.00865829
ENSG00000100906	NFKBIA	3.91053	0
ENSG00000131459	GFPT2	3.91047	2.63781e-130
ENSG00000113645	WWC1	3.89749	1.94504e-42
ENSG00000100739	BDKRB1	3.89533	1.00621e-50
ENSG00000111801	BTN3A3	3.89432	8.19527e-274
ENSG00000162888	C1orf147	3.88606	2.48137e-09
ENSG00000255282	WTAPP1	3.88367	4.78128e-28
ENSG00000168811	IL12A	3.87729	1.52588e-10
ENSG00000133874	RNF122	3.87557	3.9156e-31
ENSG00000162711	NLRP3	3.85914	1.77515e-09
ENSG00000120217	CD274	3.851	0
ENSG00000169228	RAB24	3.84721	1.28404e-05
ENSG00000139832	RAB20	3.84312	3.94734e-37
ENSG00000257194	AC126178.1	3.84059	0.0416455
ENSG00000261402	AL591222.1	3.83519	0.0292804
ENSG00000255474	GAU1	3.83335	0.0359292
ENSG00000232031	AL078599.2	3.83004	0.0249787
ENSG00000266537	SPDYE22P	3.82503	0.0299507
ENSG00000204010	IFIT1B	3.82502	0.0442331
ENSG00000204103	MAFB	3.82462	1.35144e-08
ENSG00000236069	AL136987.1	3.82262	1.36928e-05
ENSG00000108576	SLC6A4	3.80976	0.0798612
ENSG00000235215	AL592431.1	3.80944	0.0882438
ENSG00000244676	AL109761.1	3.80856	0.0659178
ENSG00000120645	IQSEC3	3.80595	0.0562284
ENSG00000286978	AC107067.1	3.8032	0.089605
ENSG00000234261	AL138720.1	3.8027	0.000892348
ENSG00000264672	SEPT4-AS1	3.80035	0.0654619
ENSG00000110079	MS4A4A	3.79865	0.0508068
ENSG00000272109	AC008906.2	3.7981	0.0535222
ENSG00000164128	NPY1R	3.79765	0.0468585
ENSG00000119915	ELOVL3	3.79717	0.031636
ENSG00000267497	NFE2L3P1	3.79292	0.0568991
ENSG00000272236	AL645939.4	3.79291	0.0565372
ENSG00000236047	AC073410.1	3.79133	0.0427084
ENSG00000286171	AC073140.1	3.79064	0.0660532
ENSG00000228763	LIMS1-AS1	3.78999	0.0458167
ENSG00000253838	AC007991.2	3.78978	0.07763
ENSG00000130813	C19orf66	3.78951	5.3635e-235
ENSG00000275410	HNF1B	3.7874	0.0227384
ENSG00000198535	C2CD4A	3.78517	0.0191752
ENSG00000163673	DCLK3	3.78509	0.0196997
ENSG00000231858	AC067945.3	3.77724	0.0452662
ENSG00000078401	EDN1	3.77645	2.80871e-91
ENSG00000170075	GPR37L1	3.77486	2.53639e-14
ENSG00000105246	EBI3	3.77023	1.12045e-17
ENSG00000281100	AC105749.1	3.766	0.0165521
ENSG00000187479	C11orf96	3.76537	0.00403998
ENSG00000204261	PSMB8-AS1	3.76478	1.62598e-16
ENSG00000145779	TNFAIP8	3.76042	0
ENSG00000174059	CD34	3.75904	1.18663e-37
ENSG00000228741	AL445985.1	3.75446	3.67932e-09
ENSG00000134532	SOX5	3.74812	0.000228241
ENSG00000185880	TRIM69	3.73124	6.26938e-252
ENSG00000237711	MTCO3P11	3.71875	0.0080351
ENSG00000224083	MTCO1P11	3.71348	2.89782e-06
ENSG00000232719	AC007272.1	3.71195	0.0564728
ENSG00000258793	AL355102.4	3.71055	0.0268426
ENSG00000178146	AL672207.1	3.70792	0.0326474
ENSG00000173486	FKBP2	3.70778	0.0383358
ENSG00000177989	ODF3B	3.70651	1.32417e-05
ENSG00000146192	FGD2	3.7051	0.0138247
ENSG00000198203	SULT1C2	3.70222	0.0109877
ENSG00000240219	AL512306.2	3.70027	0.0168779
ENSG00000266378	AC005224.2	3.69815	0.0288834
ENSG00000003400	CASP10	3.69619	6.31867e-16
ENSG00000235947	EGOT	3.69408	0.0184605
ENSG00000143452	HORMAD1	3.69301	3.09809e-05
ENSG00000185015	CA13	3.69213	1.84997e-07
ENSG00000116663	FBXO6	3.68783	1.09481e-98
ENSG00000237352	LINC01358	3.68704	1.53978e-29
ENSG00000110057	UNC93B1	3.67688	1.18928e-60
ENSG00000160013	PTGIR	3.67208	2.54045e-91
ENSG00000173200	PARP15	3.66411	0.00818168
ENSG00000117477	CCDC181	3.65707	0.00119588
ENSG00000173762	CD7	3.64765	4.36023e-07
ENSG00000279964	AC009949.1	3.6463	3.9279e-05
ENSG00000173391	OLR1	3.6347	7.63767e-95
ENSG00000255823	MTRNR2L8	3.6311	1.53516e-10
ENSG00000254017	IGHEP2	3.62853	0.00210337
ENSG00000221866	PLXNA4	3.62029	5.46153e-05
ENSG00000163347	CLDN1	3.60963	2.94652e-202
ENSG00000145901	TNIP1	3.60376	0
ENSG00000167034	NKX3-1	3.60315	7.39762e-140
ENSG00000121380	BCL2L14	3.59028	2.63043e-06
ENSG00000170581	STAT2	3.58655	0
ENSG00000257964	AC020612.3	3.57503	0.00121962
ENSG00000136696	IL36B	3.56921	0.00130341
ENSG00000164283	ESM1	3.56815	8.42496e-222
ENSG00000163016	ALMS1P1	3.56789	0.0410407
ENSG00000223776	LGALS8-AS1	3.5677	0.0280543
ENSG00000117226	GBP3	3.56475	0
ENSG00000026751	SLAMF7	3.5635	0.0324954
ENSG00000104312	RIPK2	3.56103	1.08813e-249
ENSG00000064787	BCAS1	3.56073	0.0337957
ENSG00000277678	RF00003	3.5599	0.0422071
ENSG00000238039	AC244197.2	3.5566	0.0546301
ENSG00000203446	AC004988.1	3.55261	1.08668e-36
ENSG00000170166	HOXD4	3.54736	0.00055948
ENSG00000251144	AC113346.1	3.54499	0.0888945
ENSG00000206043	C18orf63	3.54301	0.0787841
ENSG00000234141	AC006042.4	3.53681	0.102775
ENSG00000267669	AC098847.1	3.53657	0.046203
ENSG00000259351	AC015914.1	3.53374	0.0754052
ENSG00000254251	AC103770.1	3.53295	0.0739568
ENSG00000269053	AC010319.3	3.53291	0.0732932
ENSG00000274244	AC243585.1	3.53287	0.0536214
ENSG00000240710	AL512306.3	3.53194	0.0566302
ENSG00000173626	TRAPPC3L	3.52934	5.23648e-05
ENSG00000216331	HIST1H1PS1	3.52671	0.0368375
ENSG00000145794	MEGF10	3.5265	0.104057
ENSG00000152779	SLC16A12	3.52566	0.0579487
ENSG00000245552	AP000787.1	3.52554	0.00176873
ENSG00000166856	GPR182	3.52428	0.0795302
ENSG00000272235	AL590438.1	3.52255	0.00107886
ENSG00000273174	AC108673.2	3.52144	6.03603e-05
ENSG00000121060	TRIM25	3.51914	0
ENSG00000127325	BEST3	3.51811	6.07116e-32
ENSG00000286215	AL356534.1	3.51794	0.0116685
ENSG00000248360	LINC00504	3.51776	0.0722613
ENSG00000266236	NARF-IT1	3.51765	0.0822552
ENSG00000248529	AC026746.1	3.51749	0.0749921
ENSG00000153253	SCN3A	3.51661	0.0852848
ENSG00000236254	MTND4P14	3.51576	2.43246e-06
ENSG00000261036	AC113418.1	3.51561	0.0995525
ENSG00000140464	PML	3.50985	0
ENSG00000135547	HEY2	3.50096	0.0783197
ENSG00000141682	PMAIP1	3.4999	2.80841e-107
ENSG00000138135	CH25H	3.49237	0.000333387
ENSG00000149968	MMP3	3.48421	6.20304e-90
ENSG00000144837	PLA1A	3.47883	7.80369e-07
ENSG00000002549	LAP3	3.47375	0
ENSG00000260583	AP000223.1	3.46797	0.0370614
ENSG00000171223	JUNB	3.46527	2.12733e-06
ENSG00000248309	MEF2C-AS1	3.4613	0.0219002
ENSG00000237499	AL357060.1	3.45742	1.75134e-17
ENSG00000074660	SCARF1	3.45681	0.00146226
ENSG00000171766	GATM	3.45131	2.57382e-11
ENSG00000028277	POU2F2	3.45012	7.68476e-279
ENSG00000230712	GGTLC4P	3.44893	0.0201568
ENSG00000123610	TNFAIP6	3.44648	9.32872e-183
ENSG00000134160	TRPM1	3.43953	0.0141828
ENSG00000138378	STAT4	3.43755	3.44005e-30
ENSG00000261884	AC040162.1	3.43493	1.95806e-25
ENSG00000213085	CFAP45	3.4304	1.94731e-39
ENSG00000266208	AC080112.1	3.42616	3.06194e-115
ENSG00000026950	BTN3A1	3.42352	0
ENSG00000125571	IL37	3.42292	0.0142639
ENSG00000251533	LINC00605	3.42249	0.0744549
ENSG00000104321	TRPA1	3.42106	7.43263e-08
ENSG00000261504	LINC01686	3.41836	0.0017519
ENSG00000273167	AL359736.1	3.41407	0.0529055
ENSG00000042062	RIPOR3	3.41206	5.57135e-21
ENSG00000173083	HPSE	3.41158	4.92897e-47
ENSG00000148832	PAOX	3.4105	0.0508021
ENSG00000168016	TRANK1	3.4082	3.21302e-287
ENSG00000253971	CDC42P3	3.40744	0.0923859
ENSG00000164308	ERAP2	3.4067	2.95136e-148
ENSG00000259036	AL355102.5	3.4025	0.0952122
ENSG00000205220	PSMB10	3.39973	1.96478e-15
ENSG00000124201	ZNFX1	3.39935	0
ENSG00000163638	ADAMTS9	3.39894	1.02559e-21
ENSG00000204264	PSMB8	3.39766	4.4455e-94
ENSG00000129467	ADCY4	3.38443	2.85063e-28
ENSG00000077150	NFKB2	3.3807	6.03011e-255
ENSG00000268812	AC004264.1	3.3807	5.91201e-06
ENSG00000140853	NLRC5	3.37721	0
ENSG00000050344	NFE2L3	3.37515	1.26574e-109
ENSG00000152785	BMP3	3.37436	0.0320388
ENSG00000140511	HAPLN3	3.37366	1.43289e-51
ENSG00000117707	PROX1	3.36587	1.31133e-21
ENSG00000227730	MTND6P5	3.36296	0.0248923
ENSG00000258565	BLZF2P	3.36028	0.0211429
ENSG00000236337	FMR1-IT1	3.35961	0.0137556
ENSG00000228330	AL355355.1	3.35744	0.0234305
ENSG00000280162	AL136531.3	3.35711	0.0141853
ENSG00000263528	IKBKE	3.35646	2.93492e-122
ENSG00000229474	PATL2	3.35414	3.77115e-13
ENSG00000278048	RF00004	3.3533	0.00214132
ENSG00000258412	AL355102.1	3.34886	0.0095057
ENSG00000279296	PRAL	3.34715	1.87203e-06
ENSG00000146409	SLC18B1	3.33795	3.11563e-42
ENSG00000140105	WARS	3.33457	2.49224e-229
ENSG00000239920	AC104389.4	3.33195	0.00629693
ENSG00000287691	AL031602.2	3.33066	0.0208495
ENSG00000223799	IL10RB-DT	3.32694	7.35527e-08
ENSG00000144802	NFKBIZ	3.32109	0
ENSG00000272512	AL645608.7	3.31877	7.28135e-07
ENSG00000163644	PPM1K	3.31087	3.32391e-121
ENSG00000285698	AL049825.1	3.31055	0.000338864
ENSG00000240666	MME-AS1	3.30722	0.00197852
ENSG00000175946	KLHL38	3.30317	7.67889e-12
ENSG00000172780	RAB43	3.30254	6.08945e-10
ENSG00000132256	TRIM5	3.29066	5.62995e-171
ENSG00000120549	KIAA1217	3.29024	1.99875e-281
ENSG00000237505	PKN2-AS1	3.28982	5.4436e-05
ENSG00000238000	AC116347.1	3.28915	0.0320945
ENSG00000067066	SP100	3.28405	3.97026e-259
ENSG00000171621	SPSB1	3.28342	1.58015e-184
ENSG00000113504	SLC12A7	3.28064	2.32949e-19
ENSG00000262810	AC090617.4	3.27219	0.000246226
ENSG00000207725	MIR222	3.27186	0.0482946
ENSG00000277829	AL031651.2	3.26684	1.31066e-06
ENSG00000203797	DDO	3.26152	7.76208e-27
ENSG00000249740	OSMR-AS1	3.26034	8.94185e-09
ENSG00000104635	SLC39A14	3.26005	0
ENSG00000179428	AC073072.1	3.25999	0.0847947
ENSG00000140519	RHCG	3.25906	0.0173135
ENSG00000265799	AC090844.3	3.25624	0.0880405
ENSG00000240770	C21orf91-OT1	3.25488	0.0374116
ENSG00000229473	RGS17P1	3.2539	0.0801706
ENSG00000270426	AC099343.2	3.24979	0.0496044
ENSG00000237220	AC104777.2	3.24741	0.0678402
ENSG00000197410	DCHS2	3.24736	0.113029
ENSG00000157873	TNFRSF14	3.24437	1.09735e-38
ENSG00000112343	TRIM38	3.24295	4.07484e-265
ENSG00000157766	ACAN	3.2419	0.0823557
ENSG00000273003	ARL2-SNX15	3.23912	0.00403078
ENSG00000230568	SF3A3P1	3.23813	0.0358193
ENSG00000205622	AP001042.1	3.23708	0.0809325
ENSG00000171631	P2RY6	3.23175	0.0520781
ENSG00000258788	CKS1BP1	3.23092	1.0206e-07
ENSG00000124882	EREG	3.23016	8.77603e-147
ENSG00000260868	LINC01960	3.22615	0.0025464
ENSG00000166592	RRAD	3.21909	1.60698e-08
ENSG00000205045	SLFN12L	3.21846	1.30858e-05
ENSG00000165923	AGBL2	3.21101	1.18044e-21
ENSG00000235750	KIAA0040	3.21089	1.6022e-188
ENSG00000258736	AL583722.3	3.20928	0.106304
ENSG00000251448	AC063919.1	3.20924	0.105418
ENSG00000147862	NFIB	3.20868	0.111215
ENSG00000134460	IL2RA	3.20855	0.089901
ENSG00000226012	AP001434.1	3.20839	0.0869174
ENSG00000255491	AC100858.3	3.20838	0.0867966
ENSG00000124657	OR2B6	3.20783	0.0722257
ENSG00000287382	AC110611.2	3.20573	9.32274e-16
ENSG00000105339	DENND3	3.20447	4.12101e-185
ENSG00000163565	IFI16	3.20328	8.04922e-169
ENSG00000253210	AC040970.1	3.20261	7.25267e-78
ENSG00000286472	AL035252.5	3.20161	0.096272
ENSG00000262223	AC110285.1	3.20137	0.000297853
ENSG00000257023	AC087241.2	3.20122	0.102591
ENSG00000169551	CT55	3.20058	0.114341
ENSG00000243811	APOBEC3D	3.20037	2.8848e-05
ENSG00000115415	STAT1	3.19511	0
ENSG00000223387	LINC02068	3.19511	0.0934341
ENSG00000149633	KIAA1755	3.19433	5.67963e-72
ENSG00000188404	SELL	3.18526	0.00319482
ENSG00000261644	AC007728.2	3.18179	7.04612e-19
ENSG00000254503	AC010319.1	3.17631	0.000133691
ENSG00000106785	TRIM14	3.17489	0
ENSG00000120162	MOB3B	3.17093	2.63978e-05
ENSG00000228097	MTATP6P11	3.16841	0.00474477
ENSG00000233892	PAIP1P1	3.16713	0.00198634
ENSG00000267387	AC020931.1	3.16203	2.1021e-17
ENSG00000146859	TMEM140	3.16194	5.14434e-100
ENSG00000087237	CETP	3.16075	4.16958e-11
ENSG00000226835	AC097059.1	3.15841	2.68e-25
ENSG00000248592	STIMATE-MUSTN1	3.15763	0.0464078
ENSG00000171509	RXFP1	3.15737	2.72338e-11
ENSG00000188505	NCCRP1	3.15228	0.0843211
ENSG00000112137	PHACTR1	3.15166	7.52232e-76
ENSG00000146666	LINC00525	3.13852	5.47189e-05
ENSG00000105639	JAK3	3.13597	1.3273e-58
ENSG00000168398	BDKRB2	3.12834	5.85492e-197
ENSG00000169252	ADRB2	3.12172	2.12435e-31
ENSG00000204267	TAP2	3.11731	0
ENSG00000277501	AC243571.2	3.11726	0.000605284
ENSG00000000971	CFH	3.1149	1.43081e-148
ENSG00000170542	SERPINB9	3.11194	7.04475e-139
ENSG00000170961	HAS2	3.10543	2.98813e-100
ENSG00000155287	SLC25A28	3.10144	7.41054e-121
ENSG00000269480	AC020913.2	3.0933	0.0566827
ENSG00000104856	RELB	3.09218	3.18927e-54
ENSG00000118849	RARRES1	3.09179	1.77927e-11
ENSG00000149289	ZC3H12C	3.08634	1.42024e-130
ENSG00000160326	SLC2A6	3.08274	2.9333e-81
ENSG00000129226	CD68	3.08213	4.07867e-16
ENSG00000129465	RIPK3	3.08144	2.81878e-12
ENSG00000130066	SAT1	3.07979	1.59522e-135
ENSG00000266947	AC022916.1	3.07323	9.70266e-08
ENSG00000129667	RHBDF2	3.0714	1.59724e-133
ENSG00000188064	WNT7B	3.0665	0.0421322
ENSG00000135083	CCNJL	3.06599	0.0433879
ENSG00000224892	RPS4XP16	3.06557	0.0948079
ENSG00000259883	EHD4-AS1	3.06555	0.0734517
ENSG00000272669	AL021707.6	3.06489	7.80067e-10
ENSG00000070731	ST6GALNAC2	3.06209	0.0858255
ENSG00000170054	SERPINA9	3.05788	6.89791e-12
ENSG00000273472	AC096733.2	3.0573	0.000239465
ENSG00000118160	SLC8A2	3.05569	0.000957582
ENSG00000179044	EXOC3L1	3.05191	1.13122e-05
ENSG00000122641	INHBA	3.04947	8.9438e-270
ENSG00000265313	LINC01476	3.04763	0.0991008
ENSG00000286403	AC010378.2	3.04362	0.0871488
ENSG00000110944	IL23A	3.0417	3.17737e-15
ENSG00000241106	HLA-DOB	3.03987	0.000330178
ENSG00000274322	AL136531.2	3.03666	0.102422
ENSG00000153495	TEX29	3.03611	1.67265e-06
ENSG00000183785	TUBA8	3.03193	0.0300861
ENSG00000249502	AC006160.1	3.02319	4.7408e-15
ENSG00000224969	AL645608.1	3.01864	0.0060655
ENSG00000259436	AC010247.2	3.00919	0.000751878
ENSG00000252206	RNU7-40P	3.00495	2.03502e-07
ENSG00000096968	JAK2	3.00275	3.86016e-171
ENSG00000278546	AC003101.2	3.00054	0.00443809
ENSG00000231395	ARL4AP4	2.99603	0.0991929
ENSG00000213694	S1PR3	2.9822	0
ENSG00000274020	LINC01138	2.98176	9.44329e-16
ENSG00000168310	IRF2	2.9767	7.50471e-215
ENSG00000138035	PNPT1	2.97508	5.90446e-227
ENSG00000198574	SH2D1B	2.97416	3.58533e-05
ENSG00000168685	IL7R	2.97368	4.34728e-276
ENSG00000186088	GSAP	2.96624	5.92756e-85
ENSG00000146232	NFKBIE	2.96337	3.63819e-41
ENSG00000137842	TMEM62	2.95974	9.17011e-139
ENSG00000151883	PARP8	2.95645	4.47474e-130
ENSG00000163545	NUAK2	2.95556	9.48739e-170
ENSG00000287932	AC000065.2	2.95425	0.0885193
ENSG00000267344	AC003070.1	2.95217	0.057773
ENSG00000249917	LINC00536	2.95178	0.01361
ENSG00000096996	IL12RB1	2.95037	0.0510332
ENSG00000285774	AL133444.1	2.95037	0.0109546
ENSG00000236591	AL357992.1	2.94935	8.67005e-09
ENSG00000116514	RNF19B	2.94888	6.53402e-66
ENSG00000081803	CADPS2	2.94735	2.59252e-06
ENSG00000003402	CFLAR	2.94627	0
ENSG00000214226	C17orf67	2.94442	3.96094e-52
ENSG00000272908	AC006033.2	2.94102	0.0146743
ENSG00000164136	IL15	2.9408	1.51716e-37
ENSG00000253024	RNU6-1238P	2.94024	0.0166815
ENSG00000179627	ZBTB42	2.93933	3.44568e-27
ENSG00000108950	FAM20A	2.93872	4.83041e-12
ENSG00000203804	ADAMTSL4-AS1	2.93656	0.00166664
ENSG00000250734	AL391335.1	2.93317	0.0402881
ENSG00000166750	SLFN5	2.9313	0
ENSG00000165935	SMCO2	2.93107	0.0128608
ENSG00000166289	PLEKHF1	2.92666	7.07074e-14
ENSG00000060491	OGFR	2.92563	2.3283e-160
ENSG00000078018	MAP2	2.91052	3.47069e-185
ENSG00000231292	IGKV1OR2-108	2.90903	0.05117
ENSG00000160190	SLC37A1	2.9079	6.40599e-15
ENSG00000212283	SNORD89	2.90722	0.0362447
ENSG00000185885	IFITM1	2.90707	6.5905e-70
ENSG00000137393	RNF144B	2.90691	3.84827e-89
ENSG00000164647	STEAP1	2.90632	3.29204e-56
ENSG00000138061	CYP1B1	2.90421	1.42201e-09
ENSG00000201579	RNU6-343P	2.90234	0.0241183
ENSG00000257543	AC063948.1	2.89637	0.000185779
ENSG00000259856	RAB43P1	2.89631	5.741e-09
ENSG00000231233	CFAP58-DT	2.89326	2.2548e-08
ENSG00000270379	HEATR9	2.88957	0.00101016
ENSG00000173702	MUC13	2.88842	1.88927e-09
ENSG00000104518	GSDMD	2.88303	4.15301e-73
ENSG00000197142	ACSL5	2.8825	2.91774e-43
ENSG00000228166	MTND1P11	2.87453	0.00162531
ENSG00000112053	SLC26A8	2.87144	0.00423101
ENSG00000175746	C15orf54	2.87011	1.39718e-09
ENSG00000125430	HS3ST3B1	2.86939	6.69326e-111
ENSG00000256196	AP003721.1	2.86558	0.00709266
ENSG00000111846	GCNT2	2.86165	5.45244e-43
ENSG00000105825	TFPI2	2.85814	1.6998e-71
ENSG00000254838	GVINP1	2.8569	8.94292e-32
ENSG00000159314	ARHGAP27	2.85402	1.06361e-64
ENSG00000179165	PXT1	2.85384	0.00992393
ENSG00000156804	FBXO32	2.85192	6.68197e-114
ENSG00000279203	AC005785.2	2.85093	0.0296488
ENSG00000185338	SOCS1	2.85057	3.56531e-10
ENSG00000198075	SULT1C4	2.84792	0.000792028
ENSG00000112149	CD83	2.84424	1.90364e-53
ENSG00000267882	AL031666.2	2.84337	0.00073815
ENSG00000114127	XRN1	2.84212	7.33893e-280
ENSG00000266877	AC007923.4	2.83967	0.00245729
ENSG00000224295	OLFM5P	2.83837	0.0591388
ENSG00000286116	AL157394.2	2.83819	6.57238e-11
ENSG00000155265	GOLGA7B	2.83815	0.111487
ENSG00000170382	LRRN2	2.83677	0.106421
ENSG00000085117	CD82	2.83326	3.08539e-87
ENSG00000281383	FP671120.5	2.83195	0.0162269
ENSG00000137709	POU2F3	2.82959	0.1031
ENSG00000209042	SNORD12C	2.82928	0.104265
ENSG00000204616	TRIM31	2.82846	0.0033404
ENSG00000169242	EFNA1	2.82822	0.0836701
ENSG00000137331	IER3	2.82743	4.61053e-43
ENSG00000168309	FAM107A	2.82431	0.0800261
ENSG00000285761	AL645939.5	2.82304	1.04333e-06
ENSG00000228714	AL691420.1	2.81968	5.24878e-06
ENSG00000272419	LINC01145	2.81772	1.03825e-13
ENSG00000280233	AC015813.7	2.81352	0.0774854
ENSG00000280241	AC079298.3	2.80994	6.78434e-05
ENSG00000103966	EHD4	2.8094	3.46617e-267
ENSG00000170873	MTSS1	2.79367	2.76842e-23
ENSG00000227039	ITGB2-AS1	2.79072	0.0762613
ENSG00000131669	NINJ1	2.78848	3.26943e-107
ENSG00000119714	GPR68	2.78747	2.48203e-46
ENSG00000105967	TFEC	2.78497	0.000273776
ENSG00000148344	PTGES	2.78122	3.23655e-56
ENSG00000168679	SLC16A4	2.77972	2.76238e-200
ENSG00000123240	OPTN	2.77758	1.66757e-243
ENSG00000283913	AL512662.2	2.77187	2.19006e-06
ENSG00000260747	AC022968.1	2.76355	3.72827e-09
ENSG00000105287	PRKD2	2.7619	3.54326e-202
ENSG00000243742	RPLP0P2	2.76042	1.72443e-07
ENSG00000105835	NAMPT	2.75267	4.09466e-57
ENSG00000234998	AC244453.3	2.75162	0.0136402
ENSG00000253958	CLDN23	2.75028	2.88526e-28
ENSG00000221869	CEBPD	2.75023	1.03076e-20
ENSG00000147168	IL2RG	2.74823	0.00966392
ENSG00000242258	LINC00996	2.74652	0.022366
ENSG00000226312	CFLAR-AS1	2.74248	1.43049e-10
ENSG00000147509	RGS20	2.7417	8.41588e-36
ENSG00000154642	C21orf91	2.74078	4.08243e-70
ENSG00000112299	VNN1	2.73901	0.00277979
ENSG00000176907	TCIM	2.73866	8.59556e-83
ENSG00000120690	ELF1	2.7354	5.95585e-231
ENSG00000159403	C1R	2.73417	9.48687e-150
ENSG00000135148	TRAFD1	2.73399	8.35805e-181
ENSG00000287733	AC083862.3	2.73389	0.00025544
ENSG00000279662	AC131649.2	2.73232	6.60593e-08
ENSG00000184988	TMEM106A	2.73089	1.80926e-109
ENSG00000272144	AC025171.4	2.7273	0.00116323
ENSG00000287156	AL138479.2	2.72548	0.0143175
ENSG00000092529	CAPN3	2.72415	1.13083e-06
ENSG00000250519	AP002784.1	2.72403	3.75898e-24
ENSG00000249279	LINC02057	2.72102	9.94233e-07
ENSG00000254887	AC010247.1	2.71857	2.48107e-06
ENSG00000267057	LINC01905	2.71843	3.41662e-06
ENSG00000169908	TM4SF1	2.71676	2.4694e-149
ENSG00000258982	AL133523.1	2.71266	1.98756e-05
ENSG00000230918	AC008063.1	2.71015	5.22422e-15
ENSG00000116701	NCF2	2.70887	7.10714e-47
ENSG00000163132	MSX1	2.70787	1.67719e-25
ENSG00000101017	CD40	2.70592	6.39082e-77
ENSG00000158125	XDH	2.70393	7.61173e-73
ENSG00000196503	ARL9	2.70225	6.98865e-12
ENSG00000155363	MOV10	2.70025	2.92457e-277
ENSG00000100505	TRIM9	2.69627	0.0720322
ENSG00000187944	C2orf66	2.69226	7.21011e-10
ENSG00000225616	AL138785.1	2.69048	0.0695864
ENSG00000271646	AC099343.3	2.68972	5.10739e-38
ENSG00000140795	MYLK3	2.68948	0.0250426
ENSG00000111837	MAK	2.68825	4.70154e-07
ENSG00000196843	ARID5A	2.68783	3.78787e-43
ENSG00000224950	AL390066.1	2.68677	0.000570445
ENSG00000226647	AL365356.1	2.68345	0.109942
ENSG00000227507	LTB	2.68345	1.02121e-05
ENSG00000236035	AL513343.1	2.68237	0.101196
ENSG00000090554	FLT3LG	2.68051	0.00664859
ENSG00000164116	GUCY1A1	2.67788	1.85882e-05
ENSG00000164849	GPR146	2.67754	0.040956
ENSG00000170340	B3GNT2	2.67693	8.02077e-78
ENSG00000286373	AC022387.2	2.66711	0.0920275
ENSG00000185291	IL3RA	2.66674	1.77777e-39
ENSG00000173786	CNP	2.66571	8.11494e-203
ENSG00000177173	NAP1L4P1	2.66406	0.013291
ENSG00000168389	MFSD2A	2.66305	3.68487e-58
ENSG00000273521	AL162274.1	2.65859	0.0537788
ENSG00000110218	PANX1	2.65403	2.77769e-245
ENSG00000146411	SLC2A12	2.65276	1.26599e-50
ENSG00000262408	AC015912.2	2.6506	0.11309
ENSG00000235385	LINC02154	2.64868	0.000425723
ENSG00000124226	RNF114	2.6474	8.87379e-155
ENSG00000284032	MIR29A	2.64523	2.48252e-11
ENSG00000224057	EGFR-AS1	2.64313	0.0195443
ENSG00000236049	LINC01920	2.63858	0.0107989
ENSG00000144749	LRIG1	2.63701	1.06973e-68
ENSG00000111886	GABRR2	2.63178	2.19154e-06
ENSG00000262703	AC009121.1	2.63134	0.0128652
ENSG00000234380	LINC01426	2.62674	0.0218254
ENSG00000166165	CKB	2.62296	1.9389e-13
ENSG00000260823	AC026461.3	2.62113	0.0530405
ENSG00000279390	AF127577.6	2.62059	0.00378729
ENSG00000224116	INHBA-AS1	2.61795	0.00018697
ENSG00000170379	TCAF2	2.61517	2.49967e-08
ENSG00000245008	AP001122.1	2.61145	6.18855e-08
ENSG00000243696	AC006254.1	2.61129	8.53371e-10
ENSG00000132334	PTPRE	2.61068	0.0037608
ENSG00000250474	WBP1LP2	2.61028	0.0138018
ENSG00000270640	AC104695.4	2.60926	0.0609707
ENSG00000229017	LINC01277	2.60572	5.80352e-05
ENSG00000248734	AC008906.1	2.59797	6.65604e-06
ENSG00000280649	AC245100.8	2.59514	0.0119191
ENSG00000253477	AC012213.1	2.59012	0.0738543
ENSG00000230149	AL021707.3	2.58918	1.1657e-07
ENSG00000072121	ZFYVE26	2.58363	1.0747e-123
ENSG00000177283	FZD8	2.5824	1.69672e-24
ENSG00000158315	RHBDL2	2.57991	0.00685927
ENSG00000232774	AL355916.1	2.57966	1.66629e-07
ENSG00000254254	AC012349.1	2.5789	0.000201914
ENSG00000224048	LINC02612	2.57756	0.048206
ENSG00000156500	FAM122C	2.57674	3.53076e-62
ENSG00000152778	IFIT5	2.5767	2.37467e-173
ENSG00000058085	LAMC2	2.57367	1.70635e-32
ENSG00000100918	REC8	2.57336	3.92519e-23
ENSG00000168899	VAMP5	2.56714	2.45787e-48
ENSG00000176641	RNF152	2.56487	4.11986e-115
ENSG00000188290	HES4	2.55472	0.000172721
ENSG00000236383	CCDC200	2.55432	3.60946e-23
ENSG00000188710	QRFP	2.55283	0.0517367
ENSG00000136052	SLC41A2	2.55276	3.24298e-139
ENSG00000180628	PCGF5	2.55258	5.83045e-93
ENSG00000196611	MMP1	2.54822	8.12076e-167
ENSG00000271605	MILR1	2.54812	3.5636e-23
ENSG00000215068	AC025171.2	2.54797	1.42062e-59
ENSG00000155465	SLC7A7	2.54585	1.43039e-19
ENSG00000177191	B3GNT8	2.54213	0.023494
ENSG00000287828	AL354743.2	2.53838	0.113581
ENSG00000055332	EIF2AK2	2.53795	1.26188e-149
ENSG00000168779	SHOX2	2.53627	2.35188e-40
ENSG00000286940	AL645933.3	2.53506	1.32236e-13
ENSG00000235885	LINC01828	2.53367	1.32085e-05
ENSG00000128274	A4GALT	2.53325	1.22646e-18
ENSG00000100600	LGMN	2.52557	6.62512e-26
ENSG00000165806	CASP7	2.52	3.71436e-114
ENSG00000142961	MOB3C	2.51828	1.71182e-56
ENSG00000204539	CDSN	2.51728	0.00436496
ENSG00000267582	AC020916.2	2.51688	0.00240869
ENSG00000105327	BBC3	2.51354	1.30995e-18
ENSG00000260325	HSPB9	2.51338	0.0329632
ENSG00000260352	AC092287.1	2.51002	0.0897695
ENSG00000185022	MAFF	2.50698	5.27798e-61
ENSG00000213928	IRF9	2.50023	2.16225e-28
ENSG00000054219	LY75	2.49651	0.0383714
ENSG00000284691	AC073111.4	2.48945	3.27063e-24
ENSG00000229644	NAMPTP1	2.48727	2.95341e-72
ENSG00000272269	AL138724.1	2.48692	2.7923e-05
ENSG00000108679	LGALS3BP	2.48141	3.85877e-193
ENSG00000234745	HLA-B	2.48047	1.35041e-118
ENSG00000248323	LUCAT1	2.47878	6.65705e-42
ENSG00000085831	TTC39A	2.47754	6.50259e-10
ENSG00000287263	AC008875.3	2.47736	3.38875e-123
ENSG00000280054	AC004241.5	2.4733	0.000582891
ENSG00000224945	AL353150.1	2.4722	7.90247e-17
ENSG00000120539	MASTL	2.4711	2.74046e-50
ENSG00000113555	PCDH12	2.47013	3.38248e-07
ENSG00000260475	AL353719.1	2.47012	0.0448333
ENSG00000233818	AP000695.2	2.46642	0.0121585
ENSG00000021355	SERPINB1	2.46619	2.58052e-55
ENSG00000174021	GNG5	2.46507	7.30571e-07
ENSG00000258942	AL358332.1	2.46479	0.103796
ENSG00000224389	C4B	2.46441	0.00270561
ENSG00000173221	GLRX	2.4635	3.46068e-91
ENSG00000084734	GCKR	2.46056	0.00360412
ENSG00000205362	MT1A	2.46026	1.666e-07
ENSG00000047457	CP	2.4594	0.042249
ENSG00000116711	PLA2G4A	2.45694	2.65007e-19
ENSG00000100226	GTPBP1	2.45673	1.85266e-134
ENSG00000236039	AC019117.1	2.4555	0.00117467
ENSG00000284237	AL356275.1	2.45537	0.0487857
ENSG00000163694	RBM47	2.45323	1.08709e-44
ENSG00000199135	MIR101-1	2.45123	0.0373232
ENSG00000029153	ARNTL2	2.44895	7.13196e-62
ENSG00000224846	AL133351.1	2.44767	0.0257831
ENSG00000223923	AC010136.1	2.44331	0.0263407
ENSG00000234465	PINLYP	2.44119	1.70647e-09
ENSG00000185436	IFNLR1	2.43942	0.00443698
ENSG00000258302	AC025034.1	2.4339	0.000960018
ENSG00000182704	TSKU	2.43385	3.31184e-119
ENSG00000117475	BLZF1	2.43267	2.10656e-215
ENSG00000261578	AP003119.3	2.42801	2.23529e-07
ENSG00000130940	CASZ1	2.42759	2.17846e-10
ENSG00000065320	NTN1	2.42075	8.90887e-12
ENSG00000120833	SOCS2	2.41939	7.98302e-131
ENSG00000122861	PLAU	2.41835	1.60613e-93
ENSG00000234175	AL355355.2	2.41796	1.4152e-10
ENSG00000138166	DUSP5	2.41775	6.24814e-72
ENSG00000276308	AC078880.4	2.41682	0.0652789
ENSG00000164674	SYTL3	2.4122	3.85415e-25
ENSG00000224843	LINC00240	2.40949	0.000538408
ENSG00000226352	PSPC1-AS2	2.40844	0.0300331
ENSG00000152402	GUCY1A2	2.40823	6.17551e-06
ENSG00000281404	LINC01176	2.3996	0.000956337
ENSG00000233817	AL162727.1	2.39336	0.00367432
ENSG00000255100	AP003119.2	2.38852	0.0146902
ENSG00000261512	AC092368.3	2.3877	1.60029e-18
ENSG00000232530	LIF-AS1	2.38576	0.0863646
ENSG00000126778	SIX1	2.38504	9.38881e-58
ENSG00000181649	PHLDA2	2.37993	0.0066086
ENSG00000165259	HDX	2.37965	1.40798e-64
ENSG00000151364	KCTD14	2.37878	1.54869e-07
ENSG00000053747	LAMA3	2.37559	6.83706e-95
ENSG00000232043	AL133230.1	2.37443	0.045219
ENSG00000235917	MTCO2P11	2.36808	0.00328352
ENSG00000125826	RBCK1	2.36736	1.96464e-61
ENSG00000277561	GOLGA8IP	2.36564	0.0871864
ENSG00000140548	ZNF710	2.3636	6.34401e-72
ENSG00000162490	DRAXIN	2.36329	0.114214
ENSG00000188157	AGRN	2.35607	2.1702e-26
ENSG00000092850	TEKT2	2.35605	0.111273
ENSG00000127666	TICAM1	2.35565	1.94647e-46
ENSG00000147454	SLC25A37	2.35492	5.83643e-208
ENSG00000256084	AC092112.1	2.35126	0.00647336
ENSG00000014914	MTMR11	2.34941	1.16206e-115
ENSG00000258875	AL135818.1	2.34796	1.24914e-05
ENSG00000070759	TESK2	2.34788	4.23875e-24
ENSG00000278071	AL161669.3	2.34647	0.00605076
ENSG00000166888	STAT6	2.34569	1.77954e-131
ENSG00000204138	PHACTR4	2.34446	2.411e-159
ENSG00000273175	BX323046.1	2.34404	0.069653
ENSG00000104327	CALB1	2.34393	0.0785296
ENSG00000111452	ADGRD1	2.34337	3.897e-22
ENSG00000172613	RAD9A	2.34268	6.14101e-75
ENSG00000149925	ALDOA	2.34227	0.0483028
ENSG00000254463	PPIAP41	2.3419	0.0861921
ENSG00000090530	P3H2	2.34141	1.96888e-185
ENSG00000280828	AC090114.3	2.33203	3.50516e-08
ENSG00000104419	NDRG1	2.33066	5.45946e-177
ENSG00000243679	AC018638.5	2.32951	3.33137e-06
ENSG00000204592	HLA-E	2.32747	1.46533e-235
ENSG00000145016	RUBCN	2.32541	7.60863e-126
ENSG00000197442	MAP3K5	2.31626	1.02622e-110
ENSG00000234281	LANCL1-AS1	2.31188	0.104607
ENSG00000117266	CDK18	2.30881	3.94199e-18
ENSG00000263080	AC009121.2	2.30751	0.00962092
ENSG00000159110	IFNAR2	2.30574	4.48356e-07
ENSG00000165507	DEPP1	2.30227	1.41644e-12
ENSG00000226548	AC016722.1	2.30013	0.0164713
ENSG00000136048	DRAM1	2.29772	4.23238e-107
ENSG00000224321	RPL12P14	2.29638	0.00917668
ENSG00000125148	MT2A	2.29241	8.37398e-10
ENSG00000006118	TMEM132A	2.29119	3.29474e-57
ENSG00000118804	STBD1	2.29079	0.000470264
ENSG00000284669	AC092053.3	2.28998	1.27893e-09
ENSG00000169136	ATF5	2.28741	5.59911e-88
ENSG00000125845	BMP2	2.28611	1.28913e-10
ENSG00000019991	HGF	2.28465	1.85515e-07
ENSG00000130224	LRCH2	2.28384	5.30068e-84
ENSG00000163738	MTHFD2L	2.28243	2.3657e-34
ENSG00000140030	GPR65	2.27866	0.0116079
ENSG00000239332	LINC01119	2.27795	9.31057e-43
ENSG00000236750	AC009237.9	2.27532	0.00103966
ENSG00000115008	IL1A	2.27507	0.0109895
ENSG00000143226	FCGR2A	2.27478	0.000582971
ENSG00000258955	LINC00519	2.26969	1.54134e-07
ENSG00000221949	LINC01465	2.26889	0.000951447
ENSG00000140807	NKD1	2.26671	0.00132596
ENSG00000233275	AC009238.2	2.26612	8.51366e-06
ENSG00000255363	AP001189.5	2.26392	0.0585887
ENSG00000145975	FAM217A	2.26353	0.114779
ENSG00000271553	AC018638.7	2.26239	0.0817473
ENSG00000235919	ASH1L-AS1	2.26187	1.03442e-05
ENSG00000141664	ZCCHC2	2.26085	6.81188e-71
ENSG00000187642	PERM1	2.25828	0.000970395
ENSG00000120910	PPP3CC	2.25706	1.67641e-104
ENSG00000184588	PDE4B	2.2533	1.79197e-83
ENSG00000010818	HIVEP2	2.24758	2.56705e-87
ENSG00000255921	AC026310.2	2.24699	2.81644e-05
ENSG00000200737	RF00019	2.24316	0.11309
ENSG00000251301	LINC02384	2.23939	0.0600505
ENSG00000234065	MTND4P26	2.23883	0.0888945
ENSG00000279358	AP002833.3	2.2358	0.0484162
ENSG00000180332	KCTD4	2.23522	3.61413e-06
ENSG00000162840	MT2P1	2.23504	0.000433047
ENSG00000270802	AC005776.1	2.22843	0.109067
ENSG00000172349	IL16	2.22727	0.000912209
ENSG00000164430	CGAS	2.22693	2.019e-18
ENSG00000162687	KCNT2	2.22216	1.17086e-19
ENSG00000035664	DAPK2	2.22196	5.47743e-23
ENSG00000113494	PRLR	2.22015	3.94995e-18
ENSG00000271579	AC078880.3	2.21759	0.00398145
ENSG00000136147	PHF11	2.213	2.64027e-156
ENSG00000181333	HEPHL1	2.2118	0.000162329
ENSG00000251136	AF117829.1	2.2104	3.34424e-74
ENSG00000258777	HIF1A-AS1	2.20433	0.000297853
ENSG00000167772	ANGPTL4	2.20409	1.02202e-15
ENSG00000166670	MMP10	2.20253	6.26357e-10
ENSG00000278281	MIR7856	2.20096	7.01179e-05
ENSG00000184557	SOCS3	2.20018	3.38204e-39
ENSG00000167550	RHEBL1	2.19629	2.70847e-13
ENSG00000216077	MIR887	2.1952	4.25735e-05
ENSG00000054690	PLEKHH1	2.19053	9.00137e-07
ENSG00000172543	CTSW	2.18963	0.000545424
ENSG00000197208	SLC22A4	2.18731	4.85848e-89
ENSG00000169255	B3GALNT1	2.18585	8.5636e-31
ENSG00000258315	C17orf49	2.18411	0.00480387
ENSG00000118257	NRP2	2.18343	8.05149e-190
ENSG00000204516	MICB	2.18091	2.78925e-54
ENSG00000275630	AC004816.2	2.18009	0.0965506
ENSG00000107262	BAG1	2.1787	5.74896e-71
ENSG00000280194	AD000864.1	2.177	0.000829796
ENSG00000196954	CASP4	2.17492	4.11392e-226
ENSG00000155367	PPM1J	2.17449	0.0142749
ENSG00000201900	RNY1P13	2.17217	0.105528
ENSG00000166016	ABTB2	2.17015	8.19424e-42
ENSG00000126259	KIRREL2	2.17003	0.0344457
ENSG00000255521	AL356215.1	2.16826	4.7965e-10
ENSG00000013374	NUB1	2.16368	1.50783e-42
ENSG00000198604	BAZ1A	2.16181	1.81996e-136
ENSG00000234127	TRIM26	2.16129	8.44827e-117
ENSG00000182957	SPATA13	2.16101	1.44304e-122
ENSG00000102871	TRADD	2.15706	5.79027e-37
ENSG00000223947	AC016738.1	2.15665	3.64298e-05
ENSG00000257433	AC004241.1	2.15598	1.42183e-07
ENSG00000197670	AL157838.1	2.15495	1.84197e-05
ENSG00000230479	AP000695.1	2.15488	0.000488126
ENSG00000215388	ACTG1P3	2.15453	0.0665099
ENSG00000184014	DENND5A	2.15327	5.16838e-74
ENSG00000115271	GCA	2.15084	1.14461e-56
ENSG00000232860	SMG7-AS1	2.14789	1.8358e-09
ENSG00000267648	AC060766.5	2.14244	0.068215
ENSG00000146426	TIAM2	2.14021	2.16326e-34
ENSG00000185499	MUC1	2.13652	8.93944e-42
ENSG00000107443	CCNJ	2.1363	4.65488e-79
ENSG00000087299	L2HGDH	2.13137	6.72391e-84
ENSG00000173846	PLK3	2.13113	3.86216e-69
ENSG00000224614	TNK2-AS1	2.13089	0.0103188
ENSG00000160223	ICOSLG	2.13082	0.00740768
ENSG00000160710	ADAR	2.12954	9.09319e-263
ENSG00000249685	AC079921.2	2.12847	0.0144582
ENSG00000135605	TEC	2.12799	5.33133e-12
ENSG00000146216	TTBK1	2.12793	0.0770982
ENSG00000135903	PAX3	2.12713	6.93327e-84
ENSG00000163162	RNF149	2.12499	1.61343e-29
ENSG00000134259	NGF	2.12401	8.03084e-55
ENSG00000185033	SEMA4B	2.12236	1.52283e-40
ENSG00000254710	AP001970.1	2.11952	0.0438877
ENSG00000184898	RBM43	2.11593	1.19861e-26
ENSG00000253930	TNFRSF10A-AS1	2.1157	0.0199434
ENSG00000272886	DCP1A	2.1153	1.3041e-146
ENSG00000146278	PNRC1	2.11326	4.56739e-25
ENSG00000231187	AL356056.2	2.10347	0.00054124
ENSG00000178078	STAP2	2.10331	1.17414e-13
ENSG00000230224	PHBP9	2.09987	0.00206296
ENSG00000111885	MAN1A1	2.09884	1.15599e-29
ENSG00000171246	NPTX1	2.09775	1.13122e-05
ENSG00000229222	KRT18P4	2.09679	0.0623027
ENSG00000265190	ANXA8	2.09417	8.59536e-07
ENSG00000271550	BNIP3P11	2.09368	1.34639e-08
ENSG00000123595	RAB9A	2.09131	8.95491e-42
ENSG00000267102	AC060766.1	2.08803	3.01274e-19
ENSG00000104973	MED25	2.0857	3.11744e-35
ENSG00000149932	TMEM219	2.08519	9.44255e-48
ENSG00000119139	TJP2	2.08513	0.00190743
ENSG00000155158	TTC39B	2.0847	3.76387e-34
ENSG00000185652	NTF3	2.08299	1.92832e-34
ENSG00000238045	AC009133.1	2.07938	7.24671e-10
ENSG00000288031	AC093838.2	2.07849	0.0585962
ENSG00000150630	VEGFC	2.07766	1.753e-40
ENSG00000236345	SCAT8	2.07453	0.0333699
ENSG00000165997	ARL5B	2.07213	6.59459e-58
ENSG00000133048	CHI3L1	2.07007	3.60872e-07
ENSG00000167105	TMEM92	2.06728	1.38672e-07
ENSG00000065060	UHRF1BP1	2.067	1.58145e-107
ENSG00000123992	DNPEP	2.06659	1.532e-92
ENSG00000232110	AL353751.1	2.06642	1.22132e-28
ENSG00000163666	HESX1	2.06586	0.0711644
ENSG00000166401	SERPINB8	2.06487	9.48164e-86
ENSG00000257726	AC078880.2	2.06474	0.0101505
ENSG00000185201	IFITM2	2.06355	1.31462e-18
ENSG00000273604	EPOP	2.06206	6.01895e-13
ENSG00000162552	WNT4	2.06149	0.0678811
ENSG00000115339	GALNT3	2.06029	7.7577e-42
ENSG00000070961	ATP2B1	2.06018	1.24313e-290
ENSG00000187260	WDR86	2.0598	0.104579
ENSG00000083067	TRPM3	2.05811	6.24247e-05
ENSG00000185404	SP140L	2.0565	1.23711e-153
ENSG00000163376	KBTBD8	2.05604	3.49827e-16
ENSG00000115155	OTOF	2.05376	0.00385385
ENSG00000196247	ZNF107	2.05286	6.80039e-41
ENSG00000062598	ELMO2	2.05077	6.52556e-148
ENSG00000169715	MT1E	2.04857	6.73786e-204
ENSG00000099968	BCL2L13	2.045	1.28302e-145
ENSG00000166128	RAB8B	2.04356	1.45379e-135
ENSG00000164164	OTUD4	2.0429	7.81175e-180
ENSG00000229915	AC016999.1	2.04289	0.027779
ENSG00000287151	C2orf27A	2.04128	1.71993e-41
ENSG00000198814	GK	2.03881	6.65326e-33
ENSG00000227482	AL157702.2	2.0378	0.105482
ENSG00000124508	BTN2A2	2.03752	3.30836e-61
ENSG00000278493	AC039056.2	2.03345	0.0732945
ENSG00000085662	AKR1B1	2.03289	7.93154e-37
ENSG00000278112	AC145423.3	2.03013	0.083597
ENSG00000254960	KIRREL3-AS2	2.03007	0.102674
ENSG00000092295	TGM1	2.03002	8.81611e-07
ENSG00000100911	PSME2	2.02791	5.08752e-31
ENSG00000011422	PLAUR	2.02632	8.34989e-26
ENSG00000055955	ITIH4	2.02607	0.0422128
ENSG00000260083	MIR762HG	2.02221	0.0888968
ENSG00000186919	ZACN	2.02172	0.0408634
ENSG00000207004	RNU6-301P	2.02073	0.0492124
ENSG00000116863	ADPRHL2	2.01937	7.73229e-34
ENSG00000236453	AC003092.1	2.01844	0.000662786
ENSG00000232187	FTH1P7	2.0108	3.73922e-05
ENSG00000154822	PLCL2	2.0097	1.42826e-10
ENSG00000116977	LGALS8	2.00792	8.11469e-161
ENSG00000076067	RBMS2	2.00783	2.68259e-91
ENSG00000248371	LINC02056	2.00598	0.0151293
ENSG00000167705	RILP	2.00491	9.78332e-13
ENSG00000030419	IKZF2	2.00485	6.47562e-39
ENSG00000261324	AC010168.2	1.99687	6.4983e-05
ENSG00000275532	AC006449.2	1.99653	0.00154616
ENSG00000249978	TRGV7	1.99624	6.61481e-06
ENSG00000112773	TENT5A	1.99452	9.76215e-119
ENSG00000154721	JAM2	1.99376	1.83756e-13
ENSG00000121577	POPDC2	1.9924	8.88849e-09
ENSG00000067221	STOML1	1.99193	7.23677e-41
ENSG00000182326	C1S	1.99081	5.14334e-135
ENSG00000159399	HK2	1.99022	1.55689e-72
ENSG00000250575	AL732372.3	1.98667	0.0977066
ENSG00000136114	THSD1	1.98612	8.30489e-46
ENSG00000159167	STC1	1.98455	3.91963e-105
ENSG00000134363	FST	1.98092	1.60786e-66
ENSG00000243753	HLA-L	1.97762	4.90955e-14
ENSG00000258461	AC012651.1	1.97337	7.97975e-09
ENSG00000258346	AC079384.1	1.97264	0.0288074
ENSG00000254676	AP000873.4	1.97226	0.0601298
ENSG00000175040	CHST2	1.97197	2.49315e-26
ENSG00000254703	SENCR	1.97042	1.14271e-10
ENSG00000177875	CCDC184	1.96784	0.000142724
ENSG00000251034	AC087854.1	1.96783	0.000507948
ENSG00000272563	AC016745.2	1.96605	0.0310795
ENSG00000129048	ACKR4	1.96321	2.32077e-127
ENSG00000233621	LINC01137	1.96313	9.72533e-09
ENSG00000110047	EHD1	1.96139	9.22909e-78
ENSG00000231925	TAPBP	1.96081	4.51984e-108
ENSG00000141524	TMC6	1.95992	0.0157003
ENSG00000149131	SERPING1	1.95831	1.48715e-211
ENSG00000287299	AC012459.1	1.954	1.02161e-07
ENSG00000118515	SGK1	1.95349	2.82817e-34
ENSG00000060642	PIGV	1.95251	5.52993e-27
ENSG00000287454	AC008149.2	1.95176	0.0440118
ENSG00000124126	PREX1	1.95117	2.87052e-11
ENSG00000164761	TNFRSF11B	1.94916	7.51084e-56
ENSG00000286732	AC091181.2	1.9491	0.00642077
ENSG00000279861	AC073548.1	1.94868	0.000527783
ENSG00000169660	HEXD	1.94783	1.86284e-17
ENSG00000130202	NECTIN2	1.94621	6.40329e-75
ENSG00000174137	FAM53A	1.94399	2.37301e-06
ENSG00000186470	BTN3A2	1.94371	3.62118e-80
ENSG00000226953	NCKAP5-AS2	1.94182	0.00246531
ENSG00000179630	LACC1	1.93942	1.07942e-43
ENSG00000278396	AL122023.1	1.9379	0.0329446
ENSG00000137673	MMP7	1.9351	0.000442489
ENSG00000102921	AC026470.1	1.93474	5.07323e-184
ENSG00000053328	METTL24	1.93203	0.042667
ENSG00000145040	UCN2	1.93117	4.76815e-08
ENSG00000188897	AC099489.1	1.92956	0.0312334
ENSG00000232415	ELN-AS1	1.92951	0.097432
ENSG00000006283	CACNA1G	1.92713	0.00128956
ENSG00000152784	PRDM8	1.92592	8.01333e-53
ENSG00000232671	ZNF687-AS1	1.92443	0.100627
ENSG00000287077	AL157893.2	1.92247	0.0171491
ENSG00000170745	KCNS3	1.92239	2.64837e-22
ENSG00000141448	GATA6	1.92062	2.45514e-05
ENSG00000145623	OSMR	1.91928	1.77447e-55
ENSG00000250548	LINC01303	1.91756	0.000276755
ENSG00000204403	CASP12	1.91738	0.0892507
ENSG00000285753	AL139247.1	1.91724	0.100815
ENSG00000067082	KLF6	1.91642	1.21367e-136
ENSG00000139263	LRIG3	1.91616	3.08919e-41
ENSG00000286153	AP000331.1	1.91361	3.93636e-06
ENSG00000242114	MTFP1	1.91292	0.113609
ENSG00000008516	MMP25	1.91037	0.0151635
ENSG00000122417	ODF2L	1.90806	6.2674e-37
ENSG00000242600	MBL1P	1.90755	0.00250464
ENSG00000171729	TMEM51	1.90753	8.38229e-35
ENSG00000170485	NPAS2	1.90413	6.34674e-98
ENSG00000227908	AC016596.1	1.90351	0.0385473
ENSG00000187764	SEMA4D	1.90258	2.12331e-21
ENSG00000172123	SLFN12	1.90172	2.52407e-37
ENSG00000196776	CD47	1.90039	2.13343e-134
ENSG00000148400	NOTCH1	1.89917	4.35636e-13
ENSG00000139899	CBLN3	1.89912	2.02337e-30
ENSG00000177464	GPR4	1.89883	0.0122352
ENSG00000235531	MSC-AS1	1.89679	2.10833e-07
ENSG00000174844	DNAH12	1.89567	0.0402567
ENSG00000188015	S100A3	1.89137	1.21261e-32
ENSG00000139180	NDUFA9	1.89119	2.11326e-22
ENSG00000137449	CPEB2	1.89046	6.03197e-58
ENSG00000189056	RELN	1.88896	0.00050378
ENSG00000247095	MIR210HG	1.88702	0.00756907
ENSG00000043143	JADE2	1.88536	7.44787e-82
ENSG00000287608	AC022137.4	1.88503	0.00190853
ENSG00000219507	FTH1P8	1.88222	0.000123832
ENSG00000184232	OAF	1.8817	9.7533e-61
ENSG00000005059	MCUB	1.88073	1.69596e-21
ENSG00000171310	CHST11	1.88002	1.39828e-55
ENSG00000176771	NCKAP5	1.87964	2.24639e-13
ENSG00000062582	MRPS24	1.87878	7.42892e-12
ENSG00000285106	AC016831.7	1.87642	3.17046e-28
ENSG00000164307	ERAP1	1.87621	1.22955e-82
ENSG00000126947	ARMCX1	1.87597	1.28165e-77
ENSG00000166396	SERPINB7	1.87571	3.29793e-85
ENSG00000102081	FMR1	1.87341	4.01404e-126
ENSG00000181634	TNFSF15	1.8732	1.22629e-15
ENSG00000163251	FZD5	1.87246	3.02195e-10
ENSG00000144655	CSRNP1	1.87214	7.55213e-36
ENSG00000100647	SUSD6	1.87171	7.31179e-108
ENSG00000136630	HLX	1.87027	1.69647e-16
ENSG00000131797	CLUHP3	1.8696	1.89995e-27
ENSG00000157557	ETS2	1.86609	4.31922e-107
ENSG00000026559	KCNG1	1.86558	0.000373928
ENSG00000116815	CD58	1.86292	8.30092e-18
ENSG00000161791	FMNL3	1.8616	2.61965e-81
ENSG00000180233	ZNRF2	1.86038	7.58683e-14
ENSG00000065618	COL17A1	1.86016	0.00162531
ENSG00000185722	ANKFY1	1.85974	1.72993e-92
ENSG00000078579	FGF20	1.85739	0.0001145
ENSG00000242588	AC108010.1	1.85598	2.22635e-08
ENSG00000122643	NT5C3A	1.85554	1.30649e-32
ENSG00000285816	AP000944.2	1.85318	0.00336534
ENSG00000197847	SLC22A20P	1.85	0.0697144
ENSG00000163660	CCNL1	1.84942	2.0888e-51
ENSG00000159128	IFNGR2	1.84782	6.2571e-40
ENSG00000171617	ENC1	1.84556	1.36154e-85
ENSG00000204525	HLA-C	1.84317	9.22737e-61
ENSG00000125378	BMP4	1.84316	2.20165e-38
ENSG00000207744	MIR10B	1.83951	0.00690456
ENSG00000160767	FAM189B	1.8377	1.46789e-72
ENSG00000114450	GNB4	1.83706	5.88412e-47
ENSG00000264230	ANXA8L1	1.83584	0.0103116
ENSG00000100288	CHKB	1.83558	0.0122813
ENSG00000107864	CPEB3	1.83546	9.10675e-11
ENSG00000137947	GTF2B	1.82945	8.51825e-29
ENSG00000001629	ANKIB1	1.82938	5.27316e-98
ENSG00000253882	AC099548.2	1.82687	0.0336016
ENSG00000153147	SMARCA5	1.82649	1.43067e-170
ENSG00000074276	CDHR2	1.82445	0.0115084
ENSG00000139192	TAPBPL	1.82283	3.68099e-41
ENSG00000106588	PSMA2	1.82122	2.13306e-13
ENSG00000164287	CDC20B	1.81918	0.106564
ENSG00000092330	AL096870.1	1.81803	7.17437e-86
ENSG00000132003	ZSWIM4	1.81654	1.31251e-08
ENSG00000174004	NRROS	1.8149	0.0595022
ENSG00000173039	RELA	1.81481	2.83252e-88
ENSG00000223722	AC023157.1	1.81437	0.0466458
ENSG00000196083	IL1RAP	1.81099	7.37875e-33
ENSG00000250645	AC010442.3	1.81	0.0723694
ENSG00000202538	RNU4-2	1.80959	0.0204934
ENSG00000075234	TTC38	1.809	8.92814e-22
ENSG00000233058	LINC00884	1.80828	0.00130727
ENSG00000170175	CHRNB1	1.80349	1.08334e-11
ENSG00000163932	PRKCD	1.80131	9.56513e-21
ENSG00000154175	ABI3BP	1.79949	8.26238e-93
ENSG00000058335	RASGRF1	1.79806	0.000699349
ENSG00000247317	LY6E-DT	1.7965	7.75784e-08
ENSG00000112139	MDGA1	1.79567	6.80949e-52
ENSG00000148926	ADM	1.79475	4.70407e-39
ENSG00000164327	RICTOR	1.79226	5.30395e-87
ENSG00000179862	CITED4	1.79222	0.000736458
ENSG00000179021	C3orf38	1.79185	1.53091e-61
ENSG00000244731	C4A	1.79129	0.0767539
ENSG00000158773	USF1	1.79065	4.43273e-29
ENSG00000204147	ASAH2B	1.79055	2.79941e-89
ENSG00000111859	NEDD9	1.78902	7.29997e-84
ENSG00000207870	MIR221	1.78665	0.000207404
ENSG00000165685	TMEM52B	1.78647	1.01934e-23
ENSG00000133313	CNDP2	1.78581	1.41073e-98
ENSG00000171608	PIK3CD	1.78465	1.58915e-75
ENSG00000173567	ADGRF3	1.78311	3.01766e-05
ENSG00000047648	ARHGAP6	1.78146	0.0022376
ENSG00000090376	IRAK3	1.77889	6.70835e-30
ENSG00000205885	C1RL-AS1	1.77855	1.63093e-21
ENSG00000159231	CBR3	1.77763	2.42348e-09
ENSG00000136051	WASHC4	1.77592	1.71946e-41
ENSG00000069493	CLEC2D	1.77452	1.45229e-28
ENSG00000165795	NDRG2	1.77287	0.0373026
ENSG00000251131	AC025171.3	1.77229	0.029397
ENSG00000102287	GABRE	1.77071	1.68458e-29
ENSG00000254389	RHPN1-AS1	1.76797	0.011972
ENSG00000134802	SLC43A3	1.76746	2.50424e-11
ENSG00000165091	TMC1	1.76742	0.000385955
ENSG00000241749	RPSAP52	1.76598	3.57315e-23
ENSG00000139211	AMIGO2	1.76497	1.07002e-87
ENSG00000228887	EEF1DP1	1.76483	0.0568115
ENSG00000197301	HMGA2-AS1	1.76471	7.70789e-07
ENSG00000112297	CRYBG1	1.76227	4.18427e-45
ENSG00000247121	AC009126.1	1.76108	7.0071e-06
ENSG00000163297	ANTXR2	1.76009	1.95133e-156
ENSG00000213222	AC093724.1	1.75848	1.86521e-06
ENSG00000246763	RGMB-AS1	1.75662	1.47287e-29
ENSG00000205085	FAM71F2	1.75639	1.43974e-14
ENSG00000108179	PPIF	1.75604	1.82711e-14
ENSG00000109320	NFKB1	1.75572	2.93743e-94
ENSG00000095059	DHPS	1.75533	9.34501e-17
ENSG00000120149	MSX2	1.75379	0.00443784
ENSG00000187583	PLEKHN1	1.75216	1.11619e-19
ENSG00000175003	SLC22A1	1.74681	0.0149887
ENSG00000187554	TLR5	1.74383	0.00341844
ENSG00000185947	ZNF267	1.74089	8.73864e-35
ENSG00000075643	MOCOS	1.74019	1.05034e-14
ENSG00000104320	NBN	1.74016	7.60781e-71
ENSG00000064932	SBNO2	1.73992	1.52418e-31
ENSG00000286656	AC008875.2	1.73816	0.0381816
ENSG00000136867	SLC31A2	1.73771	0.0947068
ENSG00000245556	SCAMP1-AS1	1.73608	1.86326e-23
ENSG00000110911	SLC11A2	1.73568	6.69382e-94
ENSG00000254087	LYN	1.73508	3.53631e-141
ENSG00000166347	CYB5A	1.73446	3.00561e-15
ENSG00000152749	GPR180	1.73359	2.03013e-79
ENSG00000198624	CCDC69	1.72985	4.93462e-12
ENSG00000213250	RBMS2P1	1.72731	2.58458e-07
ENSG00000154099	DNAAF1	1.72461	0.000282486
ENSG00000226380	AC016831.1	1.72448	3.9308e-22
ENSG00000232000	CLCN3P1	1.72423	0.0242998
ENSG00000214900	LINC01588	1.72389	1.26302e-15
ENSG00000279491	AP003733.4	1.72179	0.00547198
ENSG00000153790	C7orf31	1.72078	8.74097e-16
ENSG00000233223	AC016876.1	1.72063	4.31527e-06
ENSG00000225377	NRSN2-AS1	1.71979	1.71428e-24
ENSG00000175130	MARCKSL1	1.71849	1.51412e-71
ENSG00000274021	AC024909.1	1.7183	0.0329285
ENSG00000110330	BIRC2	1.71755	1.60785e-60
ENSG00000077238	IL4R	1.71679	4.57261e-49
ENSG00000041982	TNC	1.71595	3.46214e-47
ENSG00000254907	AC087276.2	1.71494	0.0934341
ENSG00000233117	LINC00702	1.71173	7.8518e-15
ENSG00000267309	AC092295.2	1.71154	9.94233e-07
ENSG00000235904	RBMS3-AS3	1.71113	0.00194211
ENSG00000104490	NCALD	1.70873	0.00222786
ENSG00000170775	GPR37	1.7081	3.17597e-10
ENSG00000126353	CCR7	1.70686	7.38142e-05
ENSG00000111252	SH2B3	1.70593	1.9042e-43
ENSG00000189114	BLOC1S3	1.70564	5.51733e-43
ENSG00000249899	AC025180.1	1.70538	0.0829587
ENSG00000059915	PSD	1.70396	0.0881621
ENSG00000110925	CSRNP2	1.69718	7.18799e-128
ENSG00000184584	TMEM173	1.69703	4.05289e-149
ENSG00000141441	GAREM1	1.69592	0.0100762
ENSG00000163249	CCNYL1	1.6955	1.12081e-63
ENSG00000270607	AC009549.1	1.69487	1.1352e-17
ENSG00000152527	PLEKHH2	1.69427	1.69483e-39
ENSG00000154262	ABCA6	1.69005	0.0284977
ENSG00000286162	AL162253.2	1.68525	1.14622e-12
ENSG00000157657	ZNF618	1.68493	4.52541e-102
ENSG00000132792	CTNNBL1	1.68342	2.74726e-27
ENSG00000158470	B4GALT5	1.68258	1.38309e-88
ENSG00000092010	PSME1	1.68187	5.28331e-32
ENSG00000106100	NOD1	1.68117	2.67074e-19
ENSG00000257298	AC008147.2	1.6791	0.00169339
ENSG00000102218	RP2	1.67898	4.64602e-42
ENSG00000138685	FGF2	1.67773	8.40369e-72
ENSG00000135052	GOLM1	1.67554	4.25861e-68
ENSG00000258479	LINC00640	1.67544	0.0687286
ENSG00000114698	PLSCR4	1.67406	1.53119e-22
ENSG00000263235	AC006111.2	1.67405	0.077828
ENSG00000258673	LINC01397	1.67168	6.85727e-15
ENSG00000137275	RIPK1	1.67136	2.87066e-64
ENSG00000174640	SLCO2A1	1.67085	2.52592e-13
ENSG00000148143	ZNF462	1.6703	5.41712e-86
ENSG00000214013	GANC	1.66959	7.37834e-87
ENSG00000184260	HIST2H2AC	1.66599	0.0133767
ENSG00000266265	KLF14	1.66407	1.05747e-05
ENSG00000108798	ABI3	1.66221	2.85307e-25
ENSG00000279179	AL662907.2	1.66128	0.0890526
ENSG00000204427	ABHD16A	1.65936	3.60779e-08
ENSG00000172216	CEBPB	1.6591	5.93668e-07
ENSG00000243055	GK-AS1	1.65896	0.0119755
ENSG00000138944	SHISAL1	1.65815	2.91226e-05
ENSG00000143390	RFX5	1.65642	1.36802e-43
ENSG00000183621	ZNF438	1.65627	1.21158e-37
ENSG00000223773	CD99P1	1.65604	2.84297e-20
ENSG00000258355	AC079174.1	1.65527	0.0533212
ENSG00000112763	BTN2A1	1.65497	4.62875e-38
ENSG00000167996	FTH1	1.65218	0.00311178
ENSG00000177842	ZNF620	1.65167	4.44525e-06
ENSG00000165359	INTS6L	1.65061	3.0851e-26
ENSG00000057657	PRDM1	1.65011	3.74331e-97
ENSG00000140280	LYSMD2	1.64983	6.46408e-10
ENSG00000073849	ST6GAL1	1.6494	2.26076e-14
ENSG00000153933	DGKE	1.64581	3.84657e-29
ENSG00000277117	FP565260.3	1.64252	0.00144194
ENSG00000233030	AC243772.2	1.64207	0.0472569
ENSG00000188365	AC092171.1	1.64119	0.0710342
ENSG00000123892	RAB38	1.64002	1.66636e-05
ENSG00000137869	CYP19A1	1.63978	0.104826
ENSG00000179583	CIITA	1.63801	8.10657e-06
ENSG00000138821	SLC39A8	1.63643	9.06143e-30
ENSG00000274818	AC004825.2	1.63598	0.00089689
ENSG00000206503	HLA-A	1.63576	1.39471e-19
ENSG00000287917	AP000944.4	1.63506	0.0499426
ENSG00000134955	SLC37A2	1.6331	4.50749e-12
ENSG00000116691	MIIP	1.63292	4.0429e-09
ENSG00000198805	PNP	1.63154	2.58167e-10
ENSG00000145147	SLIT2	1.62944	3.2761e-105
ENSG00000277715	AC079174.2	1.62729	0.012487
ENSG00000164171	ITGA2	1.62713	4.41972e-67
ENSG00000145365	TIFA	1.62523	2.25611e-25
ENSG00000067798	NAV3	1.62476	2.77598e-42
ENSG00000275023	MLLT6	1.62419	5.27319e-99
ENSG00000267534	S1PR2	1.62321	2.70769e-26
ENSG00000274307	AC023449.2	1.62321	2.35131e-09
ENSG00000120526	NUDCD1	1.62189	5.64498e-63
ENSG00000139117	CPNE8	1.62162	1.83892e-06
ENSG00000277147	LINC00869	1.62063	0.021588
ENSG00000277969	AC006449.6	1.62054	0.00106876
ENSG00000106571	GLI3	1.62002	1.91148e-38
ENSG00000109436	TBC1D9	1.61901	1.57602e-80
ENSG00000169871	TRIM56	1.61881	2.80472e-54
ENSG00000267680	ZNF224	1.61842	3.09498e-22
ENSG00000096433	ITPR3	1.61798	1.8206e-16
ENSG00000237399	PITRM1-AS1	1.61772	0.0032185
ENSG00000124145	SDC4	1.61737	8.8378e-23
ENSG00000137727	ARHGAP20	1.61632	3.20202e-27
ENSG00000286885	AL138824.1	1.61309	0.0666855
ENSG00000105939	ZC3HAV1	1.61309	8.87379e-155
ENSG00000146425	DYNLT1	1.6123	5.38856e-17
ENSG00000008735	MAPK8IP2	1.6121	0.000437592
ENSG00000163814	CDCP1	1.61024	5.31912e-55
ENSG00000112320	SOBP	1.60588	0.087521
ENSG00000125398	SOX9	1.60327	1.76931e-16
ENSG00000168026	TTC21A	1.60294	1.28628e-08
ENSG00000234975	FTH1P2	1.60277	0.00228543
ENSG00000171940	ZNF217	1.60229	1.63575e-44
ENSG00000115828	QPCT	1.60206	3.69416e-06
ENSG00000285664	AL139317.5	1.6015	0.0103735
ENSG00000142089	IFITM3	1.6006	9.06674e-16
ENSG00000256967	AC018653.3	1.59979	0.000980575
ENSG00000281357	ARRDC3-AS1	1.59964	0.0170237
ENSG00000161091	MFSD12	1.59906	4.48035e-17
ENSG00000147119	CHST7	1.59819	1.26348e-14
ENSG00000172493	AFF1	1.59514	6.49544e-99
ENSG00000143376	SNX27	1.59475	7.0635e-61
ENSG00000160932	LY6E	1.59209	6.16243e-17
ENSG00000158859	ADAMTS4	1.5909	1.15513e-20
ENSG00000056972	TRAF3IP2	1.59024	1.539e-43
ENSG00000233554	B4GALT1-AS1	1.5894	0.0720783
ENSG00000164211	STARD4	1.58702	1.12519e-26
ENSG00000139985	ADAM21	1.58684	0.0929061
ENSG00000102699	PARP4	1.58672	1.11989e-113
ENSG00000139194	RBP5	1.58533	4.13447e-09
ENSG00000265112	MIR3153	1.58348	0.000358865
ENSG00000188611	ASAH2	1.5832	1.1787e-06
ENSG00000146457	WTAP	1.58267	2.62906e-80
ENSG00000128262	POM121L9P	1.58219	0.0371131
ENSG00000048028	USP28	1.5814	4.7525e-37
ENSG00000222047	C10orf55	1.57852	0.063409
ENSG00000204176	SYT15	1.57674	0.00152771
ENSG00000106686	SPATA6L	1.57458	0.0025116
ENSG00000197646	PDCD1LG2	1.57413	8.71688e-73
ENSG00000118507	AKAP7	1.57343	1.3959e-13
ENSG00000105402	NAPA	1.57084	1.95552e-14
ENSG00000234337	AC026462.1	1.56799	0.000751989
ENSG00000110852	CLEC2B	1.56688	1.14197e-11
ENSG00000183508	TENT5C	1.56559	1.92419e-13
ENSG00000139318	DUSP6	1.56427	1.119e-114
ENSG00000272221	AL645933.2	1.56326	5.55899e-06
ENSG00000172716	SLFN11	1.56227	1.28989e-29
ENSG00000159200	RCAN1	1.56187	7.67088e-85
ENSG00000079263	SP140	1.56186	1.53048e-05
ENSG00000026508	CD44	1.56139	1.74563e-69
ENSG00000162433	AK4	1.55946	5.51794e-18
ENSG00000196878	LAMB3	1.55945	2.8864e-19
ENSG00000127947	PTPN12	1.55913	3.70227e-136
ENSG00000253658	LINC01592	1.55857	0.00238654
ENSG00000200488	RN7SKP203	1.55811	0.103558
ENSG00000086061	DNAJA1	1.55668	3.4988e-109
ENSG00000184060	ADAP2	1.55536	1.95821e-05
ENSG00000244968	LIFR-AS1	1.555	0.04527
ENSG00000186352	ANKRD37	1.55392	0.00354402
ENSG00000185960	SHOX	1.55371	4.17786e-19
ENSG00000041353	RAB27B	1.55285	3.21348e-11
ENSG00000137200	CMTR1	1.55062	6.71433e-55
ENSG00000136436	CALCOCO2	1.54984	4.62033e-43
ENSG00000141452	RMC1	1.54705	1.37941e-23
ENSG00000130479	MAP1S	1.54678	0.00100826
ENSG00000196187	TMEM63A	1.54635	4.50358e-40
ENSG00000226784	PGAM4	1.54624	0.0474271
ENSG00000115216	NRBP1	1.54615	1.4316e-72
ENSG00000272654	AL358472.2	1.54557	7.43287e-06
ENSG00000250995	AL391280.1	1.54513	0.108937
ENSG00000197744	PTMAP2	1.54509	0.0799525
ENSG00000084628	NKAIN1	1.54392	0.00473904
ENSG00000160233	LRRC3	1.54226	7.25833e-20
ENSG00000261614	YBX3P1	1.53855	0.0190442
ENSG00000108622	ICAM2	1.53786	0.0766791
ENSG00000210135	MT-TN	1.53202	0.00216263
ENSG00000232807	AL137186.2	1.53128	0.00023819
ENSG00000183580	FBXL7	1.53077	2.40909e-36
ENSG00000088826	SMOX	1.52871	6.91102e-45
ENSG00000260121	AC138028.4	1.52834	0.0278621
ENSG00000115159	GPD2	1.52804	7.59023e-87
ENSG00000116668	SWT1	1.52603	5.81161e-10
ENSG00000164951	PDP1	1.52601	2.0925e-36
ENSG00000255201	AC087623.1	1.52503	0.00313157
ENSG00000170684	ZNF296	1.52478	0.00224712
ENSG00000266256	LINC00683	1.52182	0.000102609
ENSG00000223804	AC244669.1	1.52138	6.64514e-07
ENSG00000249992	TMEM158	1.52091	3.27352e-11
ENSG00000151466	SCLT1	1.51851	1.08512e-34
ENSG00000108669	CYTH1	1.51464	6.50276e-28
ENSG00000267547	AC060766.4	1.51334	0.000453428
ENSG00000246985	SOCS2-AS1	1.51317	1.9221e-12
ENSG00000163081	CCDC140	1.51229	8.88045e-05
ENSG00000038210	PI4K2B	1.50652	1.31697e-24
ENSG00000266019	MIR3609	1.50612	0.0426411
ENSG00000202048	SNORD114-20	1.50592	0.00452243
ENSG00000205659	LIN52	1.50578	1.47006e-39
ENSG00000177426	TGIF1	1.5056	1.92746e-29
ENSG00000213533	STIMATE	1.50441	3.08356e-11
ENSG00000151014	NOCT	1.50402	2.69836e-25
ENSG00000137575	SDCBP	1.50227	1.06638e-31
ENSG00000213853	EMP2	1.50194	1.72682e-29
ENSG00000188993	LRRC66	1.50083	3.64376e-07
ENSG00000030110	BAK1	1.49802	4.94325e-12
ENSG00000262001	DLGAP1-AS2	1.49645	5.39197e-13
ENSG00000124151	NCOA3	1.49613	7.31783e-121
ENSG00000233328	PFN1P1	1.49612	0.0606115
ENSG00000131435	PDLIM4	1.49572	2.25306e-10
ENSG00000139567	ACVRL1	1.49486	5.53662e-10
ENSG00000086062	B4GALT1	1.49433	5.7839e-69
ENSG00000148841	ITPRIP	1.49278	2.45244e-72
ENSG00000213949	ITGA1	1.49166	4.36276e-78
ENSG00000166889	PATL1	1.49137	1.73872e-47
ENSG00000005810	MYCBP2	1.48974	1.32927e-35
ENSG00000233087	RAB6D	1.48884	0.113828
ENSG00000117298	ECE1	1.48633	5.05534e-198
ENSG00000253672	AC105177.1	1.48575	0.0973043
ENSG00000100300	TSPO	1.48549	0.0068027
ENSG00000134954	ETS1	1.48421	1.33968e-72
ENSG00000285844	FO393414.3	1.48356	1.67715e-06
ENSG00000166801	FAM111A	1.48116	6.82154e-78
ENSG00000288103	AL359538.4	1.48091	0.0869299
ENSG00000186806	VSIG10L	1.48014	8.8047e-21
ENSG00000113070	HBEGF	1.47989	7.11907e-38
ENSG00000198873	GRK5	1.47965	3.2722e-27
ENSG00000233885	YEATS2-AS1	1.47873	0.00940263
ENSG00000164776	PHKG1	1.47496	0.0735871
ENSG00000275131	AC241952.1	1.47463	1.00805e-41
ENSG00000132670	PTPRA	1.47386	3.51983e-52
ENSG00000221676	RNU6ATAC	1.47363	0.058856
ENSG00000139597	N4BP2L1	1.47278	0.0247862
ENSG00000266709	AC005224.3	1.47223	0.000577996
ENSG00000176463	SLCO3A1	1.47209	3.15539e-19
ENSG00000183943	PRKX	1.46965	2.83463e-29
ENSG00000165272	AQP3	1.4691	0.0237634
ENSG00000270882	HIST2H4A	1.46904	0.0072624
ENSG00000151694	ADAM17	1.46819	4.45164e-102
ENSG00000173890	GPR160	1.46266	0.0355913
ENSG00000186150	UBL4B	1.4617	1.25779e-09
ENSG00000158321	AUTS2	1.45973	0.000120403
ENSG00000128714	HOXD13	1.45966	0.000561582
ENSG00000112576	CCND3	1.45913	1.05383e-29
ENSG00000092607	TBX15	1.45774	2.30247e-18
ENSG00000065054	SLC9A3R2	1.45535	7.63819e-10
ENSG00000243646	IL10RB	1.45508	0.0109786
ENSG00000119138	KLF9	1.45487	2.53127e-31
ENSG00000223960	PRKRA-AS1	1.4545	5.14131e-27
ENSG00000100084	HIRA	1.45344	2.29663e-08
ENSG00000248898	AC022126.1	1.45341	0.0619832
ENSG00000105499	PLA2G4C	1.44938	2.23477e-13
ENSG00000230715	AC018638.2	1.44932	0.000199093
ENSG00000152952	PLOD2	1.4477	3.98519e-125
ENSG00000081189	MEF2C	1.44696	1.02393e-21
ENSG00000198089	SFI1	1.44666	1.45594e-37
ENSG00000164463	CREBRF	1.44288	3.62316e-27
ENSG00000178927	CYBC1	1.44262	5.09435e-56
ENSG00000166710	B2M	1.44246	1.3716e-42
ENSG00000136367	ZFHX2	1.4423	1.50931e-45
ENSG00000162595	DIRAS3	1.43993	0.000244668
ENSG00000116717	GADD45A	1.43898	4.35361e-37
ENSG00000145555	MYO10	1.43896	1.81627e-79
ENSG00000139679	LPAR6	1.43873	1.23851e-17
ENSG00000257781	AC009387.1	1.43783	0.0540694
ENSG00000125775	SDCBP2	1.43562	0.0303101
ENSG00000089060	SLC8B1	1.43481	6.50965e-21
ENSG00000124549	BTN2A3P	1.43458	1.28457e-13
ENSG00000136167	LCP1	1.43444	7.57957e-06
ENSG00000267745	AC060766.7	1.43437	1.81892e-09
ENSG00000102796	DHRS12	1.43408	0.0142253
ENSG00000279066	HEXD-IT1	1.43209	0.0595663
ENSG00000260751	AC008870.2	1.43147	0.00248532
ENSG00000242960	FTH1P23	1.43035	0.00869546
ENSG00000091129	NRCAM	1.42914	0.00057579
ENSG00000197826	CFAP299	1.42833	0.00379086
ENSG00000261360	AC010491.1	1.42789	0.00295047
ENSG00000079337	RAPGEF3	1.42734	9.88519e-09
ENSG00000122783	CYREN	1.42639	1.52794e-24
ENSG00000171444	MCC	1.42591	2.36482e-28
ENSG00000101986	ABCD1	1.4246	1.2838e-18
ENSG00000178033	CALHM5	1.42438	8.30474e-74
ENSG00000095794	CREM	1.42317	1.06978e-44
ENSG00000136040	PLXNC1	1.42283	6.5067e-25
ENSG00000267394	AC004596.1	1.42144	0.0735209
ENSG00000165246	NLGN4Y	1.42096	2.0629e-33
ENSG00000262185	AC005736.1	1.42004	2.09972e-06
ENSG00000178719	GRINA	1.41904	2.69954e-17
ENSG00000128590	DNAJB9	1.41796	1.63083e-45
ENSG00000233382	NKAPP1	1.41785	0.00879421
ENSG00000099998	GGT5	1.41761	1.27189e-06
ENSG00000168209	DDIT4	1.41731	0.00130216
ENSG00000196358	NTNG2	1.41579	1.20091e-05
ENSG00000160219	GAB3	1.41442	1.03592e-05
ENSG00000214391	TUBAP2	1.41349	0.0762269
ENSG00000275216	AL161431.1	1.41292	0.0119119
ENSG00000107816	LZTS2	1.41232	4.66621e-42
ENSG00000220785	MTMR9LP	1.41148	1.02227e-06
ENSG00000171763	SPATA5L1	1.41097	1.91346e-12
ENSG00000105404	RABAC1	1.4102	2.31349e-05
ENSG00000184451	CCR10	1.40946	0.0375183
ENSG00000100209	HSCB	1.40939	7.89591e-08
ENSG00000113441	LNPEP	1.40873	7.13111e-41
ENSG00000254612	AP001000.1	1.40845	1.42674e-05
ENSG00000127311	HELB	1.40799	1.91624e-08
ENSG00000158683	PKD1L1	1.40753	0.0032185
ENSG00000138760	SCARB2	1.40751	3.53261e-132
ENSG00000285868	AC008676.3	1.40706	0.0651018
ENSG00000278053	DDX52	1.40687	5.50931e-16
ENSG00000187193	MT1X	1.4055	1.7962e-06
ENSG00000114541	FRMD4B	1.40509	0.0575972
ENSG00000270019	AC110769.2	1.40422	0.0145917
ENSG00000100490	CDKL1	1.40325	2.1667e-08
ENSG00000111254	AKAP3	1.40118	5.95481e-07
ENSG00000153404	PLEKHG4B	1.40105	4.63741e-11
ENSG00000124357	NAGK	1.39996	3.08144e-20
ENSG00000166707	ZCCHC18	1.39986	0.00866686
ENSG00000123496	IL13RA2	1.39954	1.73686e-05
ENSG00000129566	TEP1	1.39603	2.61593e-41
ENSG00000225614	ZNF469	1.39373	4.08204e-23
ENSG00000135211	TMEM60	1.39315	8.37965e-17
ENSG00000279434	AL049776.1	1.39281	0.0910397
ENSG00000155093	PTPRN2	1.39247	1.51336e-11
ENSG00000141837	CACNA1A	1.38786	3.87398e-22
ENSG00000172738	TMEM217	1.38727	2.89276e-06
ENSG00000108932	SLC16A6	1.38711	2.1621e-18
ENSG00000118513	MYB	1.38657	0.00031643
ENSG00000174705	SH3PXD2B	1.38656	2.98807e-58
ENSG00000146776	ATXN7L1	1.38545	2.0028e-25
ENSG00000166578	IQCD	1.38506	0.000923523
ENSG00000123104	ITPR2	1.38292	9.16509e-49
ENSG00000260552	AC023043.1	1.38246	0.0244198
ENSG00000162630	B3GALT2	1.37986	3.47159e-05
ENSG00000206190	ATP10A	1.37958	2.96997e-92
ENSG00000226049	TLK2P1	1.37946	3.10931e-10
ENSG00000151611	MMAA	1.37831	7.09233e-22
ENSG00000101000	PROCR	1.37661	0.00175767
ENSG00000135655	USP15	1.37647	7.52938e-74
ENSG00000168040	FADD	1.37363	0.00255195
ENSG00000119782	FKBP1B	1.37108	0.00600981
ENSG00000135828	RNASEL	1.37077	3.36814e-27
ENSG00000167077	MEI1	1.36985	6.01421e-06
ENSG00000168405	CMAHP	1.3688	2.0595e-27
ENSG00000105656	ELL	1.36849	1.81379e-29
ENSG00000269956	MKNK1-AS1	1.36799	0.102713
ENSG00000168621	GDNF	1.36539	6.93855e-23
ENSG00000103642	LACTB	1.36416	6.63944e-33
ENSG00000172432	GTPBP2	1.36412	5.66589e-56
ENSG00000185262	UBALD2	1.36327	1.49619e-07
ENSG00000041988	THAP3	1.36275	1.4022e-06
ENSG00000148053	NTRK2	1.36215	8.12693e-06
ENSG00000227359	AC017074.1	1.36208	0.0383417
ENSG00000065600	TMEM206	1.36192	1.24127e-08
ENSG00000091262	ABCC6	1.36144	0.000712001
ENSG00000154640	BTG3	1.3612	1.66753e-57
ENSG00000060140	STYK1	1.36067	1.85007e-13
ENSG00000125952	MAX	1.35922	4.26066e-14
ENSG00000255400	AC124276.2	1.35892	0.000207364
ENSG00000185753	CXorf38	1.35593	1.71213e-33
ENSG00000173706	HEG1	1.35524	2.86815e-21
ENSG00000261971	MMP25-AS1	1.35472	4.65705e-10
ENSG00000013297	CLDN11	1.35461	0.0293692
ENSG00000238041	AP004245.1	1.35353	0.0550032
ENSG00000157827	FMNL2	1.3524	6.02152e-54
ENSG00000010810	FYN	1.35234	3.19666e-36
ENSG00000034152	MAP2K3	1.34953	1.26978e-39
ENSG00000166444	ST5	1.34773	4.78998e-57
ENSG00000143178	TBX19	1.34737	3.69251e-05
ENSG00000250362	AC008592.1	1.34689	0.0926744
ENSG00000168610	STAT3	1.34652	5.22757e-80
ENSG00000080561	MID2	1.34525	3.11836e-19
ENSG00000189190	ZNF600	1.34512	6.85976e-25
ENSG00000272525	AC099522.2	1.34494	0.0215887
ENSG00000156232	WHAMM	1.344	2.3261e-37
ENSG00000213024	NUP62	1.34373	1.85573e-38
ENSG00000259062	ACTN1-AS1	1.34343	0.03495
ENSG00000135587	SMPD2	1.34249	3.97707e-07
ENSG00000041357	PSMA4	1.34072	5.41556e-23
ENSG00000163872	YEATS2	1.34017	2.94348e-64
ENSG00000144445	KANSL1L	1.34005	2.57795e-16
ENSG00000079308	TNS1	1.33951	7.77875e-60
ENSG00000166278	C2	1.33778	3.23322e-05
ENSG00000139921	TMX1	1.33762	1.57641e-25
ENSG00000107798	LIPA	1.33448	9.70896e-30
ENSG00000260898	ADPGK-AS1	1.33306	0.000328452
ENSG00000187678	SPRY4	1.33252	3.36333e-58
ENSG00000104067	TJP1	1.33242	5.73796e-51
ENSG00000122068	FYTTD1	1.3306	7.29809e-95
ENSG00000100644	HIF1A	1.32874	1.69093e-32
ENSG00000203799	CCDC162P	1.32716	0.0126661
ENSG00000244694	PTCHD4	1.32659	3.6569e-06
ENSG00000166394	CYB5R2	1.32643	3.79766e-52
ENSG00000008086	CDKL5	1.32416	3.23276e-50
ENSG00000170385	SLC30A1	1.32351	8.80552e-18
ENSG00000106665	CLIP2	1.32177	1.38999e-52
ENSG00000226149	AL356124.1	1.32105	0.00932908
ENSG00000122862	SRGN	1.31908	6.15516e-25
ENSG00000198742	SMURF1	1.31892	3.70864e-40
ENSG00000075223	SEMA3C	1.31827	1.9933e-59
ENSG00000197093	GAL3ST4	1.31649	6.29591e-25
ENSG00000287673	AC051635.1	1.31471	0.054947
ENSG00000285649	AL357079.2	1.31465	0.0964575
ENSG00000099250	NRP1	1.31316	1.81357e-80
ENSG00000080815	PSEN1	1.31274	4.81709e-35
ENSG00000211445	GPX3	1.31257	3.69681e-14
ENSG00000160888	IER2	1.30977	1.7442e-12
ENSG00000166507	NDST2	1.30976	0.0267872
ENSG00000162777	DENND2D	1.30922	9.567e-06
ENSG00000076108	BAZ2A	1.30866	2.19319e-99
ENSG00000152804	HHEX	1.30665	1.31864e-05
ENSG00000114529	C3orf52	1.3065	6.00318e-43
ENSG00000274849	AC023043.4	1.30546	0.0801349
ENSG00000213903	LTB4R	1.30464	3.26679e-10
ENSG00000142694	EVA1B	1.30444	0.0994972
ENSG00000166342	NETO1	1.30417	0.00235244
ENSG00000196517	SLC6A9	1.30375	1.78511e-30
ENSG00000143337	TOR1AIP1	1.30344	1.332e-25
ENSG00000233461	AL445524.1	1.30337	5.08867e-06
ENSG00000005302	MSL3	1.30279	1.88022e-34
ENSG00000083799	CYLD	1.301	2.52636e-55
ENSG00000259321	AL136295.2	1.29976	0.0958758
ENSG00000169554	ZEB2	1.29929	2.50059e-52
ENSG00000110719	TCIRG1	1.29905	5.37333e-11
ENSG00000142632	ARHGEF19	1.29886	1.37679e-06
ENSG00000281181	FP236383.3	1.29617	0.0095057
ENSG00000176845	METRNL	1.29575	2.89173e-06
ENSG00000272140	AC022400.6	1.29557	0.00782894
ENSG00000100949	RABGGTA	1.29479	5.04253e-32
ENSG00000087266	SH3BP2	1.29447	6.18146e-22
ENSG00000113583	C5orf15	1.29352	3.96178e-23
ENSG00000261737	AL049597.2	1.29347	0.0517203
ENSG00000223901	AP001469.1	1.29315	0.0192211
ENSG00000136490	LIMD2	1.29251	7.41105e-14
ENSG00000153823	PID1	1.29129	3.16787e-18
ENSG00000188112	C6orf132	1.29082	8.77886e-06
ENSG00000275202	AL161421.1	1.29056	0.00262807
ENSG00000187134	AKR1C1	1.28894	1.49882e-17
ENSG00000277895	AC135279.3	1.2889	0.045945
ENSG00000243302	AC018638.4	1.28856	8.2845e-12
ENSG00000256594	AC010186.2	1.28824	6.20551e-07
ENSG00000176170	SPHK1	1.28814	3.42108e-29
ENSG00000172889	EGFL7	1.2875	0.0306797
ENSG00000108797	CNTNAP1	1.28744	1.13031e-34
ENSG00000196639	HRH1	1.28726	2.15926e-19
ENSG00000106346	USP42	1.28436	4.20648e-42
ENSG00000184922	FMNL1	1.28256	0.000106737
ENSG00000112308	C6orf62	1.28177	3.5103e-14
ENSG00000165801	ARHGEF40	1.27988	9.49997e-34
ENSG00000134371	CDC73	1.27923	1.16842e-61
ENSG00000176406	RIMS2	1.27804	0.108549
ENSG00000049192	ADAMTS6	1.27701	5.37574e-52
ENSG00000109787	KLF3	1.27694	2.15374e-60
ENSG00000176485	PLAAT3	1.27609	1.07986e-10
ENSG00000198947	DMD	1.27543	1.24617e-06
ENSG00000178607	ERN1	1.27525	3.64049e-33
ENSG00000160606	TLCD1	1.27471	2.09324e-08
ENSG00000231064	AC234582.1	1.27384	0.000710172
ENSG00000139182	CLSTN3	1.27361	4.19984e-13
ENSG00000136770	DNAJC1	1.27214	5.57176e-34
ENSG00000136874	STX17	1.27162	7.40091e-51
ENSG00000183726	TMEM50A	1.27137	2.43561e-11
ENSG00000199177	MIR31	1.26929	0.000596217
ENSG00000170365	SMAD1	1.26915	1.97838e-25
ENSG00000062194	GPBP1	1.26861	6.82307e-22
ENSG00000116675	DNAJC6	1.26816	3.70949e-20
ENSG00000173334	TRIB1	1.26732	1.14896e-22
ENSG00000224905	AP001347.1	1.26713	8.54201e-06
ENSG00000235316	DUSP8P5	1.26662	0.000193324
ENSG00000090776	EFNB1	1.26625	3.76025e-28
ENSG00000120899	PTK2B	1.26563	2.43599e-16
ENSG00000158966	CACHD1	1.26478	8.66297e-23
ENSG00000151474	FRMD4A	1.2645	8.4572e-34
ENSG00000178127	NDUFV2	1.26428	0.0868657
ENSG00000213445	SIPA1	1.26373	7.06386e-06
ENSG00000136715	SAP130	1.26267	1.49697e-10
ENSG00000130962	PRRG1	1.26247	1.10155e-25
ENSG00000153234	NR4A2	1.26231	5.69231e-07
ENSG00000120051	CFAP58	1.26128	0.00153232
ENSG00000140396	NCOA2	1.25866	2.18421e-33
ENSG00000269001	AC092070.2	1.25722	1.87629e-16
ENSG00000135940	COX5B	1.25605	0.00069499
ENSG00000139718	SETD1B	1.25515	5.88049e-19
ENSG00000139178	C1RL	1.25388	7.69628e-34
ENSG00000109321	AREG	1.25379	0.00765253
ENSG00000162551	ALPL	1.25157	0.00195966
ENSG00000172831	CES2	1.2483	1.01773e-14
ENSG00000136059	VILL	1.24822	5.26018e-05
ENSG00000256006	AC084117.1	1.24685	0.0767494
ENSG00000119698	PPP4R4	1.24679	0.00333413
ENSG00000162779	AXDND1	1.2448	0.030461
ENSG00000218052	ADAMTS7P4	1.24232	0.00141919
ENSG00000160602	AC010761.1	1.2417	2.34404e-07
ENSG00000280219	AC093908.1	1.2404	4.01786e-05
ENSG00000156875	MFSD14A	1.23877	1.98334e-05
ENSG00000110492	MDK	1.23867	3.20182e-26
ENSG00000099795	NDUFB7	1.23724	0.0973675
[truncated: 7,045 more rows]

## Sheet: GO_BP_UP
GO Enrichement analysis for activated genes
term_name	term_id	adjusted_p_value
response to interferon-gamma	GO:0034341	1.86511e-25
response to virus	GO:0009615	2.39369e-22
cellular response to interferon-gamma	GO:0071346	2.26181e-20
defense response to virus	GO:0051607	1.03903e-19
response to tumor necrosis factor	GO:0034612	5.27258e-19
cellular response to tumor necrosis factor	GO:0071356	9.39223e-18
I-kappaB kinase/NF-kappaB signaling	GO:0007249	2.97004e-16
regulation of response to cytokine stimulus	GO:0060759	2.27599e-15
regulation of I-kappaB kinase/NF-kappaB signaling	GO:0043122	6.42387e-15
interferon-gamma-mediated signaling pathway	GO:0060333	1.97769e-14
response to type I interferon	GO:0034340	2.46303e-14
regulation of apoptotic signaling pathway	GO:2001233	5.3851e-14
cellular response to type I interferon	GO:0071357	6.48473e-14
type I interferon signaling pathway	GO:0060337	6.48473e-14
extrinsic apoptotic signaling pathway	GO:0097191	9.63171e-14
regulation of cytokine-mediated signaling pathway	GO:0001959	1.29374e-13
negative regulation of viral life cycle	GO:1903901	1.69791e-13
response to interleukin-1	GO:0070555	5.59127e-13
negative regulation of viral process	GO:0048525	7.09628e-13
negative regulation of viral genome replication	GO:0045071	7.24338e-13
positive regulation of I-kappaB kinase/NF-kappaB signaling	GO:0043123	8.51008e-13
regulation of viral life cycle	GO:1903900	9.34831e-13
regulation of viral process	GO:0050792	1.04674e-12
tumor necrosis factor-mediated signaling pathway	GO:0033209	2.58512e-12
regulation of symbiotic process	GO:0043903	6.22422e-12
viral life cycle	GO:0019058	7.60116e-12
cellular response to interleukin-1	GO:0071347	9.61317e-12
regulation of extrinsic apoptotic signaling pathway	GO:2001236	1.10758e-11
negative regulation of apoptotic signaling pathway	GO:2001234	3.56317e-11
positive regulation of NF-kappaB transcription factor activity	GO:0051092	2.19788e-10
pattern recognition receptor signaling pathway	GO:0002221	2.81685e-10
regulation of innate immune response	GO:0045088	5.86192e-10
leukocyte cell-cell adhesion	GO:0007159	6.25561e-10
positive regulation of cell adhesion	GO:0045785	7.1517e-10
response to lipopolysaccharide	GO:0032496	1.70043e-09
regulation of endopeptidase activity	GO:0052548	2.79209e-09
regulation of leukocyte migration	GO:0002685	2.91021e-09
intrinsic apoptotic signaling pathway	GO:0097193	4.63878e-09
regulation of viral genome replication	GO:0045069	5.22919e-09
positive regulation of cell-cell adhesion	GO:0022409	6.60674e-09
response to endoplasmic reticulum stress	GO:0034976	9.75342e-09
extrinsic apoptotic signaling pathway via death domain receptors	GO:0008625	1.12081e-08
positive regulation of defense response	GO:0031349	1.43122e-08
regulation of leukocyte cell-cell adhesion	GO:1903037	1.51086e-08
regulation of peptidase activity	GO:0052547	3.38214e-08
response to molecule of bacterial origin	GO:0002237	3.70745e-08
positive regulation of leukocyte cell-cell adhesion	GO:1903039	5.27978e-08
epidermal growth factor receptor signaling pathway	GO:0007173	6.28114e-08
cell chemotaxis	GO:0060326	6.52769e-08
negative regulation of extrinsic apoptotic signaling pathway	GO:2001237	6.85789e-08
regulation of chemotaxis	GO:0050920	8.41282e-08
regulation of cysteine-type endopeptidase activity	GO:2000116	1.18686e-07
regulation of extrinsic apoptotic signaling pathway via death domain receptors	GO:1902041	1.25362e-07
positive regulation of leukocyte migration	GO:0002687	2.10009e-07
positive regulation of proteolysis	GO:0045862	2.66375e-07
viral genome replication	GO:0019079	2.75309e-07
positive regulation of chemotaxis	GO:0050921	3.09654e-07
toll-like receptor signaling pathway	GO:0002224	3.11727e-07
regulation of T cell activation	GO:0050863	3.41777e-07
positive regulation of cellular catabolic process	GO:0031331	3.5436e-07
leukocyte chemotaxis	GO:0030595	3.89565e-07
cellular response to lipopolysaccharide	GO:0071222	5.06076e-07
positive regulation of DNA-binding transcription factor activity	GO:0051091	5.49118e-07
antigen processing and presentation	GO:0019882	1.25551e-06
positive regulation of peptidyl-tyrosine phosphorylation	GO:0050731	1.34566e-06
regulation of peptidyl-tyrosine phosphorylation	GO:0050730	2.05632e-06
regulation of tumor necrosis factor-mediated signaling pathway	GO:0010803	2.26874e-06
endothelium development	GO:0003158	2.2864e-06
regulation of inflammatory response	GO:0050727	2.46354e-06
regulation of type I interferon production	GO:0032479	3.19655e-06
regulation of epidermal growth factor receptor signaling pathway	GO:0042058	3.34669e-06
ERBB signaling pathway	GO:0038127	3.48613e-06
positive regulation of response to cytokine stimulus	GO:0060760	3.5258e-06
regulation of cysteine-type endopeptidase activity involved in apoptotic process	GO:0043281	3.70248e-06
cellular response to molecule of bacterial origin	GO:0071219	4.51391e-06
type I interferon production	GO:0032606	4.52706e-06
regulation of adaptive immune response	GO:0002819	6.37344e-06
negative regulation of extrinsic apoptotic signaling pathway via death domain receptors	GO:1902042	6.6581e-06
positive regulation of T cell activation	GO:0050870	6.96027e-06
protein polyubiquitination	GO:0000209	7.71627e-06
regulation of lymphocyte migration	GO:2000401	1.04348e-05
interaction with host	GO:0051701	1.04727e-05
regulation of ERBB signaling pathway	GO:1901184	1.09326e-05
regulation of cytokine production involved in immune response	GO:0002718	1.16398e-05
cellular response to biotic stimulus	GO:0071216	1.1936e-05
peptidyl-tyrosine phosphorylation	GO:0018108	1.27339e-05
regulation of response to endoplasmic reticulum stress	GO:1905897	1.32181e-05
interleukin-1-mediated signaling pathway	GO:0070498	1.47277e-05
T cell mediated immunity	GO:0002456	1.55327e-05
cytokine production involved in immune response	GO:0002367	1.55327e-05
regulation of adaptive immune response based on somatic recombination of immune receptors built from immunoglobulin superfamily domains	GO:0002822	1.84156e-05
lymphocyte migration	GO:0072676	1.90032e-05
antigen processing and presentation of peptide antigen via MHC class I	GO:0002474	1.90032e-05
peptidyl-tyrosine modification	GO:0018212	2.3715e-05
response to oxygen levels	GO:0070482	2.63437e-05
regulation of leukocyte chemotaxis	GO:0002688	3.00925e-05
cytoplasmic pattern recognition receptor signaling pathway	GO:0002753	3.1987e-05
positive regulation of cysteine-type endopeptidase activity	GO:2001056	4.26885e-05
nucleotide-binding domain, leucine rich repeat containing receptor signaling pathway	GO:0035872	4.85308e-05
vesicle organization	GO:0016050	5.19938e-05
positive regulation of cytokine production involved in immune response	GO:0002720	7.09579e-05
response to chemokine	GO:1990868	7.21284e-05
cellular response to chemokine	GO:1990869	7.21284e-05
cellular response to mechanical stimulus	GO:0071260	8.58764e-05
regulation of T cell cytokine production	GO:0002724	8.75143e-05
positive regulation of peptidase activity	GO:0010952	9.72754e-05
antigen processing and presentation of peptide antigen	GO:0048002	9.9665e-05
response to decreased oxygen levels	GO:0036293	0.000105287
positive regulation of endopeptidase activity	GO:0010950	0.000131914
negative regulation of cell adhesion	GO:0007162	0.000137501
regulation of T cell mediated immunity	GO:0002709	0.000145038
entry into host	GO:0044409	0.000152204
nucleotide-binding oligomerization domain containing signaling pathway	GO:0070423	0.000160082
myeloid leukocyte migration	GO:0097529	0.000183808
TRIF-dependent toll-like receptor signaling pathway	GO:0035666	0.000196606
response to hypoxia	GO:0001666	0.000234785
T cell cytokine production	GO:0002369	0.000259331
NIK/NF-kappaB signaling	GO:0038061	0.00027926
epithelial cell proliferation	GO:0050673	0.000294997
endothelial cell migration	GO:0043542	0.000296423
positive regulation of cytokine-mediated signaling pathway	GO:0001961	0.000316253
leukocyte apoptotic process	GO:0071887	0.000335197
granulocyte chemotaxis	GO:0071621	0.000351875
positive regulation of T cell mediated immunity	GO:0002711	0.000398439
regulation of production of molecular mediator of immune response	GO:0002700	0.000414285
movement in host environment	GO:0052126	0.000414285
negative regulation of ERBB signaling pathway	GO:1901185	0.000431778
mononuclear cell migration	GO:0071674	0.00046445
protein deubiquitination	GO:0016579	0.000488223
cellular response to topologically incorrect protein	GO:0035967	0.000489661
positive regulation of response to endoplasmic reticulum stress	GO:1905898	0.000518665
regulation of defense response to virus by host	GO:0050691	0.000518665
MyD88-independent toll-like receptor signaling pathway	GO:0002756	0.000518665
positive regulation of epithelial cell migration	GO:0010634	0.000518732
viral entry into host cell	GO:0046718	0.000559495
negative regulation of immune system process	GO:0002683	0.00056601
positive regulation of leukocyte chemotaxis	GO:0002690	0.000615123
epithelial cell migration	GO:0010631	0.000634368
protein modification by small protein removal	GO:0070646	0.0006392
necroptotic process	GO:0070266	0.000664483
negative regulation of epidermal growth factor receptor signaling pathway	GO:0042059	0.000724057
intrinsic apoptotic signaling pathway in response to endoplasmic reticulum stress	GO:0070059	0.000724721
endothelial cell differentiation	GO:0045446	0.000783837
tissue migration	GO:0090130	0.000843615
leukocyte homeostasis	GO:0001776	0.000848647
positive regulation of interferon-beta production	GO:0032728	0.000848647
positive regulation of NIK/NF-kappaB signaling	GO:1901224	0.00085352
epithelium migration	GO:0090132	0.000868734
positive regulation of endothelial cell migration	GO:0010595	0.000901855
antigen processing and presentation of exogenous peptide antigen	GO:0002478	0.000945137
regulation of binding	GO:0051098	0.00104189
regulation of intrinsic apoptotic signaling pathway	GO:2001242	0.00107547
hippo signaling	GO:0035329	0.00118018
granulocyte migration	GO:0097530	0.00118499
programmed necrotic cell death	GO:0097300	0.00121505
monocyte chemotaxis	GO:0002548	0.00128545
positive regulation of cysteine-type endopeptidase activity involved in apoptotic process	GO:0043280	0.00128831
positive regulation of response to biotic stimulus	GO:0002833	0.00138828
neutrophil chemotaxis	GO:0030593	0.00148388
positive regulation of type I interferon production	GO:0032481	0.00150279
antigen processing and presentation of exogenous antigen	GO:0019884	0.00151222
homeostasis of number of cells	GO:0048872	0.0015383
positive regulation of extrinsic apoptotic signaling pathway	GO:2001238	0.00164843
negative regulation of endopeptidase activity	GO:0010951	0.00180423
positive regulation of inflammatory response	GO:0050729	0.00185906
positive regulation of adaptive immune response	GO:0002821	0.00189893
negative regulation of innate immune response	GO:0045824	0.0019229
cellular response to peptide	GO:1901653	0.00192596
positive regulation of autophagy	GO:0010508	0.00203263
response to topologically incorrect protein	GO:0035966	0.00227095
cellular response to unfolded protein	GO:0034620	0.00232203
eosinophil chemotaxis	GO:0048245	0.00239029
positive regulation of T cell cytokine production	GO:0002726	0.00239029
positive regulation of adaptive immune response based on somatic recombination of immune receptors built from immunoglobulin superfamily domains	GO:0002824	0.00247899
activation of cysteine-type endopeptidase activity involved in apoptotic process	GO:0006919	0.00270294
macroautophagy	GO:0016236	0.00273134
regulation of lymphocyte mediated immunity	GO:0002706	0.00290406
positive regulation of innate immune response	GO:0045089	0.00292723
neutrophil migration	GO:1990266	0.00310295
regulation of defense response to virus	GO:0050688	0.00317028
chemokine-mediated signaling pathway	GO:0070098	0.00317028
positive regulation of protein kinase B signaling	GO:0051897	0.00317176
regulation of viral entry into host cell	GO:0046596	0.00331256
positive regulation of tumor necrosis factor production	GO:0032760	0.00357627
response to interferon-beta	GO:0035456	0.00364328
regulation of NIK/NF-kappaB signaling	GO:1901222	0.00368956
receptor signaling pathway via JAK-STAT	GO:0007259	0.0041807
positive regulation of interleukin-8 production	GO:0032757	0.00434918
positive regulation of protein catabolic process	GO:0045732	0.00436427
cellular response to external stimulus	GO:0071496	0.00438621
regulation of protein catabolic process	GO:0042176	0.00499798
regulation of leukocyte mediated immunity	GO:0002703	0.00526757
negative regulation of response to biotic stimulus	GO:0002832	0.00532928
negative regulation of intrinsic apoptotic signaling pathway	GO:2001243	0.00532928
antigen processing and presentation of exogenous peptide antigen via MHC class I	GO:0042590	0.00532928
regulation of small GTPase mediated signal transduction	GO:0051056	0.00538029
interferon-beta production	GO:0032608	0.00542596
regulation of cell shape	GO:0008360	0.005467
epithelial cell development	GO:0002064	0.00548434
positive regulation of epithelial cell proliferation	GO:0050679	0.00563731
modulation by symbiont of entry into host	GO:0052372	0.00566296
regulation of necroptotic process	GO:0060544	0.00586297
regulation of epithelial cell proliferation	GO:0050678	0.00619475
cellular response to oxygen levels	GO:0071453	0.00631915
cell-substrate adhesion	GO:0031589	0.00637789
positive regulation of neurogenesis	GO:0050769	0.00700962
response to unfolded protein	GO:0006986	0.00702264
positive regulation of tumor necrosis factor superfamily cytokine production	GO:1903557	0.00722053
regulation of animal organ morphogenesis	GO:2000027	0.00757581
positive regulation of production of molecular mediator of immune response	GO:0002702	0.00836417
response to peptide	GO:1901652	0.00881782
positive regulation of apoptotic signaling pathway	GO:2001235	0.00894709
toll-like receptor 3 signaling pathway	GO:0034138	0.00929544
positive regulation of lymphocyte migration	GO:2000403	0.00931112
morphogenesis of an epithelium	GO:0002009	0.00952613

## Sheet: GO_BP_down
GO Enrichement analysis for repressed genes
term_name	term_id	adjusted_p_value
DNA-dependent DNA replication	GO:0006261	1.8287e-07
DNA replication	GO:0006260	3.67169e-07
ncRNA processing	GO:0034470	7.68915e-07
rRNA processing	GO:0006364	8.70609e-07
signal transduction by p53 class mediator	GO:0072331	1.04703e-06
rRNA metabolic process	GO:0016072	1.10967e-06
ribosome biogenesis	GO:0042254	1.14173e-06
cell cycle DNA replication	GO:0044786	2.14984e-06
cilium assembly	GO:0060271	7.16601e-06
double-strand break repair	GO:0006302	2.15022e-05
nuclear DNA replication	GO:0033260	3.83392e-05
double-strand break repair via homologous recombination	GO:0000724	4.95967e-05
recombinational repair	GO:0000725	6.57128e-05
regulation of signal transduction by p53 class mediator	GO:1901796	6.6299e-05
tRNA metabolic process	GO:0006399	0.000141594
DNA strand elongation	GO:0022616	0.000787854
DNA recombination	GO:0006310	0.000891349
peptidyl-lysine modification	GO:0018205	0.00169503
DNA strand elongation involved in DNA replication	GO:0006271	0.0017455
tRNA aminoacylation for protein translation	GO:0006418	0.00397194
macromolecule methylation	GO:0043414	0.004094
regulation of DNA replication	GO:0006275	0.0051
amino acid activation	GO:0043038	0.00531842
tRNA aminoacylation	GO:0043039	0.00531842
