# Supplementary material for: Enterobacteria impair host p53 tumor suppressor activity through mRNA destabilization
Source: Oncogene. 2022 Feb 23;41(15):2173–86. doi: 10.1038/s41388-022-02238-5 (PMC8993692; doi:10.1038/s41388-022-02238-5)
Supplement: Supplementary file 4 — Supplementary Table S4 [file 41388_2022_2238_MOESM4_ESM.xlsx]

## Sheet: HIGH CONFIDENCE P53 TARGET GENE
EnsemblID	gene_symbol	Dox vs Cont UP (Log2*FC)	shp53+KpSN+Dox vs KpSN+Dox DOWN (Log2*FC)	FISHER GENE SET	High confidence p53 target genes
ENSG00000162496	DHRS3	2.67844	-2.02656	YES	YES
ENSG00000142627	EPHA2	1.593	-1.51653	YES	YES
ENSG00000090020	SLC9A1	1.55349	-1.41726	YES	YES
ENSG00000130766	SESN2	1.50819	-2.78196	YES	YES
ENSG00000173846	PLK3	2.30453	-0.821668	YES	YES
ENSG00000116717	GADD45A	1.62358	-0.700476	YES	YES
ENSG00000162643	WDR63	3.90433	-2.75308	YES	YES
ENSG00000137975	CLCA2	2.54883	-1.39128	YES	YES
ENSG00000197852	INKA2	2.70975	-2.45734	YES	YES
ENSG00000131791	PRKAB2	0.719517	-0.478508	YES	YES
ENSG00000160789	LMNA	0.173164	-0.316905	YES	YES
ENSG00000135823	STX6	1.2482	-0.632633	YES	YES
ENSG00000143344	RGL1	1.13486	-0.279265	YES	YES
ENSG00000174307	PHLDA3	0.841835	-2.87319	YES	YES
ENSG00000117153	KLHL12	0.569045	-0.559716	YES	YES
ENSG00000159388	BTG2	4.23816	-4.94583	YES	YES
ENSG00000143479	DYRK3	1.18891	-1.05413	YES	YES
ENSG00000170385	SLC30A1	1.60401	-0.788133	YES	YES
ENSG00000162772	ATF3	5.28707	-1.14245	YES	YES
ENSG00000135778	NTPCR	0.763152	-0.728533	YES	YES
ENSG00000115129	TP53I3	2.3163	-1.55127	YES	YES
ENSG00000084693	AGBL5	1.13959	-0.887964	YES	YES
ENSG00000196975	ANXA4	1.08987	-0.724747	YES	YES
ENSG00000042445	RETSAT	1.12379	-0.883597	YES	YES
ENSG00000082438	COBLL1	1.00917	-0.495615	YES	YES
ENSG00000136531	SCN2A	1.5022	-2.66439	YES	YES
ENSG00000168497	CAVIN2	2.99811	-3.74335	YES	YES
ENSG00000144452	ABCA12	3.8824	-2.01175	YES	YES
ENSG00000115657	ABCB6	1.64994	-1.50453	YES	YES
ENSG00000063660	GPC1	0.757487	-0.766443	YES	YES
ENSG00000134107	BHLHE40	1.01047	-0.565181	YES	YES
ENSG00000178567	EPM2AIP1	0.67724	-0.759227	YES	YES
ENSG00000179152	TCAIM	0.73303	-0.496949	YES	YES
ENSG00000233276	GPX1	1.56958	-1.36055	YES	YES
ENSG00000181467	RAP2B	0.598827	-1.23877	YES	YES
ENSG00000172667	ZMAT3	1.61627	-3.01253	YES	YES
ENSG00000163882	POLR2H	1.10746	-0.619002	YES	YES
ENSG00000163956	LRPAP1	1.03117	-0.409611	YES	YES
ENSG00000163071	SPATA18	1.80483	-4.23173	YES	YES
ENSG00000164070	HSPA4L	2.5757	-2.92061	YES	YES
ENSG00000109670	FBXW7	1.93887	-1.33497	YES	YES
ENSG00000164125	GASK1B	3.14579	-4.5309	YES	YES
ENSG00000198948	MFAP3L	1.33809	-0.957773	YES	YES
ENSG00000164237	CMBL	1.04635	-1.6479	YES	YES
ENSG00000145632	PLK2	1.20294	-0.684683	YES	YES
ENSG00000069020	MAST4	1.2609	-2.55113	YES	YES
ENSG00000164331	ANKRA2	1.89886	-1.47269	YES	YES
ENSG00000171444	MCC	1.75807	-0.571865	YES	YES
ENSG00000113658	SMAD5	0.346124	-0.437208	YES	YES
ENSG00000055163	CYFIP2	3.07445	-4.28325	YES	YES
ENSG00000113328	CCNG1	0.64598	-1.73738	YES	YES
ENSG00000113300	CNOT6	0.381021	-0.316828	YES	YES
ENSG00000204580	DDR1	1.24331	-0.595582	YES	YES
ENSG00000007866	TEAD3	0.225484	-0.431499	YES	YES
ENSG00000124762	CDKN1A	2.03199	-1.68371	YES	YES
ENSG00000170734	POLH	1.63268	-2.50458	YES	YES
ENSG00000057657	PRDM1	0.667747	-0.836763	YES	YES
ENSG00000080546	SESN1	2.64139	-2.1421	YES	YES
ENSG00000009413	REV3L	0.536217	-1.21929	YES	YES
ENSG00000005469	CROT	1.12582	-0.864739	YES	YES
ENSG00000160917	CPSF4	1.33991	-1.36043	YES	YES
ENSG00000087077	TRIP6	0.405287	-0.385547	YES	YES
ENSG00000105939	ZC3HAV1	1.30825	-0.178226	YES	YES
ENSG00000131080	EDA2R	1.06733	-4.39947	YES	YES
ENSG00000090776	EFNB1	3.23982	-1.25451	YES	YES
ENSG00000120889	TNFRSF10B	2.81489	-1.43898	YES	YES
ENSG00000173535	TNFRSF10C	5.16098	-8.77072	YES	YES
ENSG00000173530	TNFRSF10D	2.70978	-2.61937	YES	YES
ENSG00000104689	TNFRSF10A	5.01683	-3.10609	YES	YES
ENSG00000104228	TRIM35	1.52677	-1.01859	YES	YES
ENSG00000167904	TMEM68	1.37877	-1.05257	YES	YES
ENSG00000164938	TP53INP1	3.16283	-3.24357	YES	YES
ENSG00000048392	RRM2B	2.11427	-3.51581	YES	YES
ENSG00000168672	LRATD2	4.27442	-2.42357	YES	YES
ENSG00000147853	AK3	0.664041	-0.624353	YES	YES
ENSG00000177076	ACER2	3.61263	-3.39086	YES	YES
ENSG00000196152	ZNF79	1.86897	-1.69828	YES	YES
ENSG00000054148	PHPT1	0.582647	-0.904024	YES	YES
ENSG00000174775	HRAS	0.651143	-0.449858	YES	YES
ENSG00000177106	EPS8L2	1.36628	-2.27651	YES	YES
ENSG00000177595	PIDD1	1.74172	-1.47648	YES	YES
ENSG00000148925	BTBD10	1.26003	-0.63723	YES	YES
ENSG00000085117	CD82	0.711992	-0.349152	YES	YES
ENSG00000134574	DDB2	1.23358	-2.39267	YES	YES
ENSG00000167992	VWCE	3.1533	-2.61822	YES	YES
ENSG00000168061	SAC3D1	1.13495	-2.07454	YES	YES
ENSG00000149792	MRPL49	0.633011	-0.674816	YES	YES
ENSG00000162241	SLC25A45	1.69398	-1.91688	YES	YES
ENSG00000174791	RIN1	1.03593	-0.668996	YES	YES
ENSG00000172890	NADSYN1	2.06738	-1.44436	YES	YES
ENSG00000182704	TSKU	1.50379	-0.435297	YES	YES
ENSG00000137500	CCDC90B	0.448151	-0.539689	YES	YES
ENSG00000186174	BCL9L	0.397237	-0.416822	YES	YES
ENSG00000149547	EI24	1.23929	-1.37758	YES	YES
ENSG00000075407	ZNF37A	1.34227	-1.68673	YES	YES
ENSG00000026103	FAS	1.39883	-1.49731	YES	YES
ENSG00000152782	PANK1	1.6659	-1.63482	YES	YES
ENSG00000196072	BLOC1S2	1.1452	-1.50851	YES	YES
ENSG00000165832	TRUB1	1.01939	-0.780347	YES	YES
ENSG00000151065	DCP1B	1.2421	-1.33056	YES	YES
ENSG00000078237	TIGAR	2.89287	-2.78701	YES	YES
ENSG00000161642	ZNF385A	2.53724	-1.35446	YES	YES
ENSG00000065357	DGKA	1.20172	-1.32132	YES	YES
ENSG00000135679	MDM2	1.43821	-2.41113	YES	YES
ENSG00000165891	E2F7	1.0451	-1.35757	YES	YES
ENSG00000166130	IKBIP	0.642072	-0.839853	YES	YES
ENSG00000120868	APAF1	1.22794	-0.827719	YES	YES
ENSG00000151131	C12orf45	2.23281	-1.37299	YES	YES
ENSG00000136003	ISCU	0.903521	-0.632176	YES	YES
ENSG00000111725	PRKAB1	1.46837	-0.633239	YES	YES
ENSG00000170855	TRIAP1	0.954138	-1.96382	YES	YES
ENSG00000136144	RCBTB1	0.695957	-0.367844	YES	YES
ENSG00000165804	ZNF219	1.2144	-1.58252	YES	YES
ENSG00000100949	RABGGTA	0.782587	-0.429909	YES	YES
ENSG00000205978	NYNRIN	1.12388	-0.968812	YES	YES
ENSG00000180008	SOCS4	0.66354	-0.661777	YES	YES
ENSG00000100647	SUSD6	1.3833	-0.323133	YES	YES
ENSG00000185070	FLRT2	1.47385	-1.28886	YES	YES
ENSG00000169105	CHST14	0.609077	-1.15222	YES	YES
ENSG00000185088	RPS27L	0.379007	-1.14482	YES	YES
ENSG00000103742	IGDCC4	0.992587	-1.71357	YES	YES
ENSG00000167196	FBXO22	1.61218	-2.14333	YES	YES
ENSG00000181026	AEN	0.391011	-0.975172	YES	YES
ENSG00000140545	MFGE8	0.687501	-0.709924	YES	YES
ENSG00000089486	CDIP1	1.93634	-2.15011	YES	YES
ENSG00000175938	ORAI3	1.08257	-1.34463	YES	YES
ENSG00000166592	RRAD	5.84315	-4.18829	YES	YES
ENSG00000124067	SLC12A4	1.17201	-1.11948	YES	YES
ENSG00000141510	TP53	0.788449	-3.33709	YES	YES
ENSG00000160606	TLCD1	2.49897	-1.50098	YES	YES
ENSG00000076604	TRAF4	1.42852	-2.04119	YES	YES
ENSG00000276023	DUSP14	1.11195	-0.47866	YES	YES
ENSG00000168610	STAT3	0.718278	-0.276105	YES	YES
ENSG00000186834	HEXIM1	0.938578	-0.343563	YES	YES
ENSG00000108384	RAD51C	1.112	-0.784588	YES	YES
ENSG00000170836	PPM1D	1.74269	-1.48534	YES	YES
ENSG00000161513	FDXR	3.50509	-4.71579	YES	YES
ENSG00000167302	TEPSIN	0.819812	-0.419166	YES	YES
ENSG00000224877	NDUFAF8	0.646644	-0.906145	YES	YES
ENSG00000176912	TYMSOS	2.04285	-2.83641	YES	YES
ENSG00000134504	KCTD1	1.36124	-0.772087	YES	YES
ENSG00000152229	PSTPIP2	1.90581	-1.64897	YES	YES
ENSG00000178184	PARD6G	1.50292	-2.68504	YES	YES
ENSG00000088836	SLC4A11	1.77659	-1.75059	YES	YES
ENSG00000132646	PCNA	1.36706	-1.20752	YES	YES
ENSG00000130684	ZNF337	0.906089	-1.59975	YES	YES
ENSG00000171552	BCL2L1	1.03206	-1.12166	YES	YES
ENSG00000166619	BLCAP	1.14567	-0.760358	YES	YES
ENSG00000170471	RALGAPB	0.295413	-0.260501	YES	YES
ENSG00000196562	SULF2	2.56237	-3.40684	YES	YES
ENSG00000124098	FAM210B	0.627268	-0.850222	YES	YES
ENSG00000171469	ZNF561	1.77951	-1.87958	YES	YES
ENSG00000130513	GDF15	4.14229	-6.43726	YES	YES
ENSG00000130244	FAM98C	0.957804	-1.91205	YES	YES
ENSG00000086544	ITPKC	1.09864	-0.916671	YES	YES
ENSG00000125746	EML2	0.273955	-0.626344	YES	YES
ENSG00000105327	BBC3	4.22463	-1.7329	YES	YES
ENSG00000100139	MICALL1	0.295717	-0.652434	YES	YES
ENSG00000244509	APOBEC3C	1.14029	-1.51748	YES	YES
ENSG00000196576	PLXNB2	0.983613	-1.97552	YES	YES
ENSG00000160223	ICOSLG	3.30236	-0.984096	YES	YES
ENSG00000237491	AL669831.5	1.05458
ENSG00000228794	LINC01128	0.617417	-0.364434
ENSG00000187583	PLEKHN1		-0.90692
ENSG00000187608	ISG15	0.706131
ENSG00000188157	AGRN	1.11259
ENSG00000078808	SDF4	0.447224
ENSG00000221978	CCNL2	0.554145
ENSG00000224870	MRPL20-AS1	0.600131
ENSG00000215014	AL645728.1	2.5933
ENSG00000272106	AL691432.2		-1.30068
ENSG00000197530	MIB2	1.68569	-1.38
ENSG00000231050	AL109917.1	1.24072
ENSG00000169885	CALML6	2.79338
ENSG00000157933	SKI		-0.47723
ENSG00000269896	AL513477.1	1.7076
ENSG00000157873	TNFRSF14	2.17085
ENSG00000116198	CEP104	0.31178
ENSG00000236423	LINC01134	2.15763
ENSG00000158286	RNF207		-0.675411
ENSG00000158292	GPR153	0.878718	-0.405234
ENSG00000069812	HES2	5.52172	-5.70699
ENSG00000171680	PLEKHG5		-0.968602
ENSG00000162413	KLHL21	0.571717
ENSG00000171735	CAMTA1	0.350458
ENSG00000180758	GPR157		-1.12563
ENSG00000228526	MIR34AHG	2.95689	-4.0031
ENSG00000234546	LNCTAM34A	2.54827	-5.99198
ENSG00000049239	H6PD		-0.489618
ENSG00000171621	SPSB1	1.07759
ENSG00000171608	PIK3CD	0.461067
ENSG00000173614	NMNAT1	0.814334	-0.335219
ENSG00000054523	KIF1B	0.192182
ENSG00000142657	PGD	0.461375
ENSG00000160049	DFFA	0.25752
ENSG00000230337	EXOSC10-AS1	1.59653
ENSG00000132879	FBXO44	1.10112	-1.57942
ENSG00000272482	AC254633.1	5.6326	-2.60279
ENSG00000116731	PRDM2	0.493352
ENSG00000189337	KAZN		-0.765179
ENSG00000116138	DNAJC16		-0.361277
ENSG00000116771	AGMAT		-2.33155
ENSG00000233954	UQCRHL	0.70479
ENSG00000179743	AL450998.2	1.13552
ENSG00000080947	CROCCP3	1.01299	-0.839067
ENSG00000058453	CROCC	1.14136
ENSG00000204362	AL590644.1	1.42442
ENSG00000142623	PADI1	2.2879
ENSG00000142619	PADI3	6.76236
ENSG00000179023	KLHDC7A			YES
ENSG00000169991	IFFO2	0.964289	-1.36418
ENSG00000230424	EMC1-AS1	1.11905	-0.941046
ENSG00000127463	EMC1	0.234876
ENSG00000183114	FAM43B	2.61162
ENSG00000117242	PINK1-AS	0.592236
ENSG00000244038	DDOST	0.455402
ENSG00000117245	KIF17	0.612114
ENSG00000189410	SH2D5	1.15742
ENSG00000117298	ECE1	0.39901	-0.252945
ENSG00000142794	NBPF3		-0.614033
ENSG00000142798	HSPG2		-0.732911
ENSG00000162552	WNT4	2.8236
ENSG00000169641	LUZP1	0.274721
ENSG00000125945	ZNF436	1.23254	-0.5648
ENSG00000249087	ZNF436-AS1		-1.58472
ENSG00000204219	TCEA3	0.804046	-0.828409
ENSG00000088280	ASAP3	1.26901
ENSG00000285802	AL450043.1	2.58571
ENSG00000057757	PITHD1	0.666999
ENSG00000011009	LYPLA2	0.814113
ENSG00000117308	GALE	0.684425
ENSG00000179163	FUCA1	2.35106	-2.13104
ENSG00000158055	GRHL3	2.73798		YES
ENSG00000001460	STPG1	0.338399	-0.483671
ENSG00000001461	NIPAL3	0.776336	-0.717919
ENSG00000117602	RCAN3		-0.296084
ENSG00000020633	RUNX3	2.62448	-0.566212
ENSG00000117616	RSRP1	1.00546	-0.555416
ENSG00000162430	SELENON		-0.244082
ENSG00000117640	MTFR1L	0.291881	-0.361594
ENSG00000182749	PAQR7	0.320995	-0.513579
ENSG00000158008	EXTL1		-0.805147
ENSG00000117682	DHDDS	0.527906
ENSG00000117676	RPS6KA1	0.916757	-0.762041
ENSG00000175793	SFN			YES
ENSG00000142751	GPN2	0.458305
ENSG00000142765	SYTL1			YES
ENSG00000142733	MAP3K6	0.336228
ENSG00000181773	GPR3	0.827442
ENSG00000126709	IFI6	0.313444
ENSG00000009780	FAM76A	0.491349
ENSG00000117758	STX12	0.654867
ENSG00000158161	EYA3	0.395499
ENSG00000120656	TAF12	0.717032
ENSG00000116329	OPRD1	3.28336
ENSG00000159023	EPB41	0.414844
ENSG00000253304	TMEM200B		-0.569272
ENSG00000060656	PTPRU	0.97005	-0.676349
ENSG00000186056	MATN1-AS1	2.07265
ENSG00000223382	LINC01778	3.44799
ENSG00000142910	TINAGL1	0.79679	-2.00248
ENSG00000121753	ADGRB2	1.08174	-1.55667
ENSG00000084652	TXLNA	0.229429	-0.166482
ENSG00000225828	FAM229A	1.85054
ENSG00000160058	BSDC1	0.461627	-0.330509
ENSG00000160062	ZBTB8A	1.28251	-0.606744
ENSG00000162520	SYNC	0.537603		YES
ENSG00000116497	S100PBP	0.285783
ENSG00000116514	RNF19B	1.75477		YES
ENSG00000116525	TRIM62	0.614409
ENSG00000020129	NCDN	0.327186
ENSG00000126070	AGO3	0.361167
ENSG00000232862	AL138787.1	3.897	-1.10247
ENSG00000092850	TEKT2	2.93415
ENSG00000116863	ADPRHL2	0.615132
ENSG00000214193	SH3D21	1.13236	-0.76585
ENSG00000116883	AL591845.1	0.972661	-1.14041
ENSG00000163874	ZC3H12A	0.572706
ENSG00000134697	GNL2	0.244316
ENSG00000197982	C1orf122	0.554452
ENSG00000185668	POU3F1			YES
ENSG00000214114	MYCBP		-0.361099
ENSG00000158315	RHBDL2	2.1753
ENSG00000174574	AKIRIN1	0.351953
ENSG00000243970	PPIEL	0.988358
ENSG00000116990	MYCL	5.75128
ENSG00000168389	MFSD2A	1.02735
ENSG00000084070	SMAP2	1.03349
ENSG00000164002	EXO5	1.04062	-0.533577
ENSG00000238186	AL603839.2	1.69675
ENSG00000066136	NFYC	0.451188
ENSG00000117013	KCNQ4		-1.65567
ENSG00000179862	CITED4	2.00513	-0.916333
ENSG00000281207	SLFNL1-AS1	0.946452
ENSG00000127129	EDN2			YES
ENSG00000127124	HIVEP3	1.05905	-0.260173
ENSG00000227527	AC096540.1	3.10745
ENSG00000065978	YBX1	0.288002
ENSG00000117400	MPL	2.96141
ENSG00000198198	SZT2	0.302371
ENSG00000066135	KDM4A	0.407244
ENSG00000236200	KDM4A-AS1	1.78599
ENSG00000117408	IPO13	0.493876	-0.486517
ENSG00000132768	DPH2	0.343027
ENSG00000117410	ATP6V0B	0.440505
ENSG00000196517	SLC6A9	0.29188
ENSG00000188396	TCTEX1D4	3.52063
ENSG00000222009	BTBD19	1.63661	-0.664179
ENSG00000117425	PTCH2	1.0359
ENSG00000126088	UROD	0.380704
ENSG00000117450	PRDX1	0.371895
ENSG00000117461	PIK3R3	1.50632	-0.499761
ENSG00000085998	POMGNT1	0.36228	-0.358985
ENSG00000173660	UQCRH	0.382411
ENSG00000079277	MKNK1	0.296223
ENSG00000142961	MOB3C	0.665616
ENSG00000162378	ZYG11B		-0.424596
ENSG00000157184	CPT2	0.611167
ENSG00000162390	ACOT11	1.41775
ENSG00000162396	PARS2	0.686084
ENSG00000162601	MYSM1	0.308498
ENSG00000177606	JUN	0.31184
ENSG00000162433	AK4		-0.918637
ENSG00000116675	DNAJC6	0.38378
ENSG00000118473	SGIP1		-0.45064
ENSG00000152763	WDR78	0.618207	-0.698208
ENSG00000116704	SLC35D1	0.390554	-0.445106
ENSG00000197568	HHLA3	0.672449	-0.354714
ENSG00000132485	ZRANB2	0.288466
ENSG00000235927	NEXN-AS1	0.705049
ENSG00000285928	AC103591.4	1.30576
ENSG00000055732	MCOLN3	1.68454
ENSG00000097096	SYDE2	0.594504
ENSG00000162642	C1orf52	0.711471
ENSG00000142867	BCL10			YES
ENSG00000261737	AL049597.2	2.0158
ENSG00000137947	GTF2B	0.919743
ENSG00000122484	RPAP2		-0.362788
ENSG00000067208	EVI5	0.33203
ENSG00000223745	CCDC18-AS1	0.509089	-0.682892
ENSG00000137942	FNBP1L	0.418291	-0.555716
ENSG00000260464	AL049796.1	2.30846	-1.18801
ENSG00000236098	AC097059.2	2.82669
ENSG00000117528	ABCD3	0.302582
ENSG00000235501	AC105942.1	0.843925
ENSG00000152078	TMEM56	1.37389
ENSG00000117600	PLPPR4		-0.410946
ENSG00000224616	RTCA-AS1	0.596793	-0.777715
ENSG00000079335	CDC14A	1.08742
ENSG00000225938	AL109741.1	1.27573
ENSG00000185946	RNPC3	0.568116
ENSG00000240038	AMY2B	1.30863
ENSG00000162631	NTNG1		-0.983908
ENSG00000162639	HENMT1	1.14601	-0.868546
ENSG00000116266	STXBP3	0.472409
ENSG00000085433	WDR47	0.846729	-0.435388
ENSG00000197780	TAF13	0.403596
ENSG00000273382	AL356488.3		-0.970215
ENSG00000116299	KIAA1324	2.1376	-1.33039
ENSG00000031698	SARS		-0.198545	YES
ENSG00000143126	CELSR2	1.79441	-0.908609
ENSG00000134243	SORT1		-0.350694
ENSG00000143028	SYPL2	0.609522	-0.667698
ENSG00000184371	CSF1	2.2091		YES
ENSG00000168710	AHCYL1	0.340543
ENSG00000143093	STRIP1	0.317819
ENSG00000197106	SLC6A17		-0.961241
ENSG00000116396	KCNC4		-1.25088
ENSG00000121931	LRIF1	0.365302
ENSG00000134255	CEPT1	0.423439
ENSG00000162777	DENND2D		-0.708321
ENSG00000173947	PIFO	2.15249
ENSG00000085465	OVGP1		-1.49537
ENSG00000143110	C1orf162	1.48177
ENSG00000134245	WNT2B	0.874766
ENSG00000007341	ST7L	0.536548
ENSG00000155367	PPM1J	2.62375
ENSG00000184599	TAFA3	2.24663
ENSG00000155380	SLC16A1	0.586397	-0.317951
ENSG00000116752	BCAS2	0.291169
ENSG00000052723	SIKE1	0.697448
ENSG00000134259	NGF	0.866625
ENSG00000177551	NHLH2	5.44975		YES
ENSG00000163399	ATP1A1	0.768827
ENSG00000224950	AL390066.1	2.61999
ENSG00000143061	IGSF3		-1.29501
ENSG00000134247	PTGFRN		-1.39573
ENSG00000116830	TTF2	0.407389
ENSG00000183508	TENT5C	1.66595
ENSG00000196505	GDAP2	0.537691
ENSG00000231365	WARS2-AS1	0.504115
ENSG00000260941	LINC00622	1.53972
ENSG00000198857	HSD3BP5	3.30859
ENSG00000143067	ZNF697	1.03929
ENSG00000233029	AC244453.2	4.28296
ENSG00000121851	POLR3GL	0.517403
ENSG00000265972	TXNIP			YES
ENSG00000162836	ACP6	0.38274	-0.615735
ENSG00000265107	GJA5		-0.952977
ENSG00000225871	AC245100.2	3.9002
ENSG00000150337	FCGR1A	4.17706
ENSG00000203814	HIST2H2BF	2.45361
ENSG00000233030	AC243772.2	4.7427
ENSG00000270882	HIST2H4A	2.75298
ENSG00000220323	HIST2H2BD	2.82641	-0.90902
ENSG00000261716	HIST2H2BC	3.34272	-0.60711
ENSG00000270276	HIST2H4B	2.37421
ENSG00000184678	HIST2H2BE	2.10048		YES
ENSG00000184260	HIST2H2AC	2.33753	-1.12414
ENSG00000285184	AC244033.2	0.761223
ENSG00000143369	ECM1	0.634865
ENSG00000143382	ADAMTSL4	0.589137	-0.736746
ENSG00000143412	ANXA9		-1.84316
ENSG00000143443	C1orf56	1.29297
ENSG00000197622	CDC42SE1	0.370447		YES
ENSG00000143434	SEMA6C	1.55852	-0.859774
ENSG00000163155	LYSMD1	0.476151
ENSG00000232671	ZNF687-AS1	2.95128
ENSG00000143393	PI4KB	0.497274	-0.45432
ENSG00000143375	CGN	3.82396
ENSG00000143376	SNX27	0.529544
ENSG00000182134	TDRKH	1.0305	-0.629804
ENSG00000234614	C2CD4D-AS1	2.26696
ENSG00000196407	THEM5	2.67279	-2.88383
ENSG00000229021	AL450992.1	5.49439	-1.46494
ENSG00000163191	S100A11	0.432896
ENSG00000159450	TCHH	1.68491
ENSG00000237975	FLG-AS1	1.57179
ENSG00000197915	HRNR	4.02984
ENSG00000143631	FLG	1.15017
ENSG00000198854	C1orf68	4.89645	-10.5767
ENSG00000240386	LCE1F	4.03068
ENSG00000186226	LCE1E			YES
ENSG00000196754	S100A2			YES
ENSG00000163346	PBXIP1	0.422112
ENSG00000173207	CKS1B	0.300307
ENSG00000163354	DCST2	1.96856
ENSG00000143537	ADAM15	0.353451	-0.361234
ENSG00000169242	EFNA1		-0.588779
ENSG00000169241	SLC50A1	1.00135
ENSG00000236675	MTX1P1	0.64328
ENSG00000177628	GBA	0.37199
ENSG00000143630	HCN3	0.882239
ENSG00000160753	RUSC1	0.263446	-0.278627
ENSG00000160803	UBQLN4	0.327933
ENSG00000196189	SEMA4A	1.14478
ENSG00000160785	SLC25A44	0.54183
ENSG00000160781	PAQR6	1.5208
ENSG00000198715	GLMP	0.282442
ENSG00000132688	NES		-0.411827
ENSG00000143320	CRABP2	0.611873
ENSG00000143303	RRNAD1	0.726758
ENSG00000027869	SH2D2A	5.22806
ENSG00000187800	PEAR1		-1.65354
ENSG00000117036	ETV3	0.478751
ENSG00000272668	AL590560.2	0.903043
ENSG00000162736	NCSTN	0.375639
ENSG00000171786	NHLH1	1.63595	-1.41439
ENSG00000158769	F11R	2.13871	-3.65676
ENSG00000158773	USF1	0.625174
ENSG00000158859	ADAMTS4		-1.30971
ENSG00000143226	FCGR2A		-1.12731
ENSG00000173110	HSPA6	3.07318
ENSG00000132185	FCRLA		-0.404334
ENSG00000239887	C1orf226	0.97791
ENSG00000152332	UHMK1	0.346899
ENSG00000132196	HSD17B7	0.641401	-0.698637
ENSG00000143248	RGS5	1.28702
ENSG00000143179	UCK2		-0.315255
ENSG00000143190	POU2F1	0.579899
ENSG00000143162	CREG1	0.264044	-0.273187
ENSG00000143147	GPR161	0.35203
ENSG00000213064	SFT2D2	0.319725
ENSG00000143153	ATP1B1	0.839282
ENSG00000117475	BLZF1	0.350016
ENSG00000117479	SLC19A2	0.814108
ENSG00000198734	F5			YES
ENSG00000007908	SELE		-0.532217
ENSG00000076258	FMO4		-0.953218
ENSG00000117586	TNFSF4		-1.32765
ENSG00000076321	KLHL20	0.440146
ENSG00000235750	KIAA0040	2.87817	-0.290604
ENSG00000224687	RASAL2-AS1	2.02213
ENSG00000273062	AL449106.1	3.98956
ENSG00000186283	TOR3A	0.724419	-0.557834
ENSG00000260360	AL353708.1	3.93868
ENSG00000236719	OVAAL	5.2738
ENSG00000143324	XPR1	0.852496	-0.300317
ENSG00000135835	KIAA1614	0.643088
ENSG00000153029	MR1	0.434318
ENSG00000162783	IER5	1.2425		YES
ENSG00000135821	GLUL	0.63926
ENSG00000135828	RNASEL	0.476216
ENSG00000143333	RGS16	5.65206		YES
ENSG00000261504	LINC01686	2.78196
ENSG00000287808	AL355999.1	2.84779
ENSG00000135862	LAMC1		-0.230546
ENSG00000157064	NMNAT2		-0.394575
ENSG00000116701	NCF2		-0.403747
ENSG00000198756	COLGALT2	1.04567
ENSG00000116711	PLA2G4A	0.776031
ENSG00000118197	DDX59	0.450372
ENSG00000163431	LMOD1		-0.585308
ENSG00000170075	GPR37L1		-0.843783
ENSG00000143862	ARL8A	0.758508	-0.508032
ENSG00000117139	KDM5B	0.3327	-0.316165
ENSG00000228288	PCAT6	0.653381
ENSG00000230280	HNRNPA1P59	1.01068	-0.9925
ENSG00000159348	CYB5R1		-0.502764
ENSG00000163485	ADORA1		-1.65018
ENSG00000233791	LINC01136	4.21233
ENSG00000058668	ATP2B4		-0.187256
ENSG00000143842	SOX13	0.598759	-0.373135
ENSG00000170498	KISS1		-1.46166
ENSG00000143850	PLEKHA6		-0.889058
ENSG00000133056	PIK3C2B		-1.27994
ENSG00000170382	LRRN2	3.81594
ENSG00000163531	NFASC		-1.71691
ENSG00000133059	DSTYK	0.298607	-0.437827
ENSG00000133069	TMCC2	1.52142	-0.982078
ENSG00000163545	NUAK2	1.6137	-0.273689
ENSG00000174514	MFSD4A	2.22247
ENSG00000117280	RAB29	0.64383	-0.514515
ENSG00000133065	SLC41A1	0.748211	-0.282156
ENSG00000266094	RASSF5	2.20436	-0.564397
ENSG00000123836	PFKFB2	0.543861	-1.16921
ENSG00000196352	CD55	0.517382
ENSG00000117335	CD46	1.06528	-0.437844
ENSG00000203709	MIR29B2CHG	0.761378
ENSG00000174059	CD34	0.901771
ENSG00000284237	AL356275.1	3.21745
ENSG00000076356	PLXNA2	1.10624
ENSG00000008118	CAMK1G	1.18477
ENSG00000054392	HHAT		-0.7626	YES
ENSG00000123684	LPGAT1	0.233495
ENSG00000117691	NENF	0.458987	-0.332065
ENSG00000288007	AC092803.5	3.67114
ENSG00000123685	BATF3	1.6433
ENSG00000174606	ANGEL2	0.535883
ENSG00000092969	TGFB2	0.722229
ENSG00000143507	DUSP10	0.42054
ENSG00000143514	TP53BP2	0.337717
ENSG00000162923	WDR26	0.468933
ENSG00000143819	EPHX1	1.11764	-0.606874
ENSG00000143811	PYCR2	0.513935
ENSG00000143751	SDE2	0.448405
ENSG00000143772	ITPKB	1.22072
ENSG00000143801	PSEN2	0.379127	-0.364839
ENSG00000163050	COQ8A	1.1628		YES
ENSG00000286389	AL731702.1	1.73413	-2.47382
ENSG00000143816	WNT9A	3.53887	-1.01052
ENSG00000276255	AL136379.1	3.39588
ENSG00000181218	HIST3H2A	1.73215
ENSG00000196890	HIST3H2BB	1.97281
ENSG00000154429	CCSAP	0.317061
ENSG00000143641	GALNT2	0.153995	-0.215596
ENSG00000143643	TTC13	0.438127
ENSG00000173409	ARV1	0.717862
ENSG00000182118	FAM89A	1.01354
ENSG00000119283	TRIM67	3.49097	-2.19141
ENSG00000010072	SPRTN	0.512519
ENSG00000116991	SIPA1L2	0.638899	-1.14093
ENSG00000143674	MAP3K21	3.34185
ENSG00000188739	RBM34	1.15183
ENSG00000054267	ARID4B	0.538966
ENSG00000162885	B3GALNT2	0.813984	-0.460907
ENSG00000077585	GPR137B	0.279029	-0.403092
ENSG00000086619	ERO1B	1.84578
ENSG00000116977	LGALS8	0.484861
ENSG00000223776	LGALS8-AS1	3.74419
ENSG00000121644	DESI2	0.270867
ENSG00000273175	BX323046.1	2.94118
ENSG00000203666	EFCAB2	0.857921
ENSG00000196418	ZNF124	0.645037
ENSG00000227671	AL390728.4	0.87754
ENSG00000171161	ZNF672	1.48567	-0.51447
ENSG00000185220	PGBD2	1.14439
ENSG00000151692	RNF144A	1.45907
ENSG00000115738	ID2	0.554617
ENSG00000151694	ADAM17	0.232121
ENSG00000115758	ODC1	0.86289	-1.04771
ENSG00000196208	GREB1			YES
ENSG00000162981	LRATD1	3.29319
ENSG00000240857	RDH14	0.565527
ENSG00000143867	OSR1	1.66305
ENSG00000115884	SDC1	0.978128	-1.50599
ENSG00000118960	HS1BP3	0.457778
ENSG00000119771	KLHL29	0.980403	-0.390573
ENSG00000084710	EFR3B	1.88022	-1.0019
ENSG00000119772	DNMT3A	0.913312	-0.562865
ENSG00000084731	KIF3C		-0.347017
ENSG00000173567	ADGRF3	1.6251
ENSG00000084764	MAPRE3	0.455124	-0.560556
ENSG00000272148	AC013403.2		-1.4733
ENSG00000138080	EMILIN1	0.312421
ENSG00000138028	CGREF1	0.690962
ENSG00000115194	SLC30A3	4.70953
ENSG00000115204	MPV17	0.245976
ENSG00000115216	NRBP1	0.237354
ENSG00000115226	FNDC4		-1.00126
ENSG00000176714	CCDC121	1.39585
ENSG00000119760	SUPT7L	0.949873		YES
ENSG00000205334	LINC01460	2.49989
ENSG00000229951	AC104695.2	3.86949	-0.899345
ENSG00000075426	FOSL2	0.645096
ENSG00000163803	PLB1	2.10666
ENSG00000213639	PPP1CB	0.397059
ENSG00000119801	YPEL5	1.14647
ENSG00000213626	LBH	1.64495	-0.860148
ENSG00000013016	EHD3	0.976272
ENSG00000158125	XDH	0.690489	-0.403488
ENSG00000049323	LTBP1		-0.638767
ENSG00000138061	CYP1B1	5.29368
ENSG00000188010	MORN2	0.348672
ENSG00000115904	SOS1	0.500611
ENSG00000231312	MAP4K3-DT	0.698781
ENSG00000162881	OXER1	3.91447
ENSG00000162882	HAAO	2.26159
ENSG00000279873	LINC01126	2.51328
ENSG00000152527	PLEKHH2	0.589563
ENSG00000138095	LRPPRC	0.368119
ENSG00000138078	PREPL	0.530329	-0.545897
ENSG00000170577	SIX2	2.25714	-1.13537
ENSG00000116016	EPAS1	0.457175	-0.670587
ENSG00000119729	RHOQ	0.500188	-0.418926
ENSG00000151665	PIGF	0.637643	-0.440911
ENSG00000119878	CRIPT	0.631856
ENSG00000239332	LINC01119	1.22621	-0.459302
ENSG00000226548	AC016722.1	2.00903
ENSG00000068724	TTC7A	0.250574	-0.358791
ENSG00000162869	PPP1R21	0.313229
ENSG00000119737	GPR75	0.911704
ENSG00000170634	ACYP2		-1.01523
ENSG00000115310	RTN4		-0.27665
ENSG00000170340	B3GNT2	1.14678
ENSG00000197329	PELI1	0.626143
ENSG00000119862	LGALSL	1.30973	-1.4781
ENSG00000260101	AC008074.2	1.32945
ENSG00000119844	AFTPH	0.412278
ENSG00000179833	SERTAD2	0.563378
ENSG00000011523	CEP68	0.786721	-0.866103
ENSG00000138069	RAB1A			YES
ENSG00000273763	AC007318.2	1.39178
ENSG00000198369	SPRED2	0.222975
ENSG00000235885	LINC01828	1.53274
ENSG00000169621	APLF	0.837953	-0.670889
ENSG00000124380	SNRNP27	0.645668
ENSG00000059728	MXD1	1.20934
ENSG00000115998	C2orf42	0.69566
ENSG00000116005	PCYOX1	0.452278	-0.521132
ENSG00000163235	TGFA	1.34794	-0.729278
ENSG00000124374	PAIP2B		-0.874273
ENSG00000003137	CYP26B1	3.88816	-4.61191
ENSG00000144040	SFXN5			YES
ENSG00000135631	RAB11FIP5		-0.552895
ENSG00000135617	PRADC1		-0.727911
ENSG00000163013	FBXO41	0.745772	-0.412181
ENSG00000144048	DUSP11	0.71895
ENSG00000124356	STAMBP	0.312722
ENSG00000235499	AC073046.1	4.31333
ENSG00000114978	MOB1A	0.362829
ENSG00000065911	MTHFD2	0.520996
ENSG00000239779	WBP1	0.865001
ENSG00000135637	CCDC142	0.554365
ENSG00000257702	LBX2-AS1	1.74858	-0.792322
ENSG00000115317	HTRA2	0.581548
ENSG00000135622	SEMA4F	0.663944	-0.531097
ENSG00000236209	AC104135.1	1.75425
ENSG00000286532	PARTICL	2.01326
ENSG00000115486	GGCX	0.585137	-0.379435
ENSG00000168899	VAMP5	0.656075
ENSG00000168890	TMEM150A		-0.800852
ENSG00000168887	C2orf68	0.527112
ENSG00000068654	POLR1A	0.387274	-0.475981
ENSG00000239305	RNF103	0.73305
ENSG00000153561	RMND5A	0.578109
ENSG00000280721	LINC01943	1.57093
ENSG00000144115	THNSL2		-0.50154
ENSG00000153574	RPIA	0.747784
ENSG00000143429	LSP1P4	0.682082
ENSG00000286156	AC026273.1	0.946351
ENSG00000158050	DUSP2	1.15996
ENSG00000135956	TMEM127	0.492933	-0.223852
ENSG00000158158	CNNM4	0.821071	-0.701161
ENSG00000168763	CNNM3	1.13463	-0.602546
ENSG00000228486	C2orf92	2.28668	-0.785227
ENSG00000075568	TMEM131		-0.244135	YES
ENSG00000135951	TSGA10	1.51999	-1.1175
ENSG00000204634	TBC1D8	0.613903
ENSG00000135953	MFSD9	0.66309
ENSG00000135966	TGFBRAP1	0.968118	-0.765986
ENSG00000272994	AC012360.3	0.554256
ENSG00000135974	C2orf49	0.552666
ENSG00000115641	FHL2	0.990475	-1.95757
ENSG00000238273	AC108058.1	0.964949	-1.64855
ENSG00000115652	UXS1	0.378552
ENSG00000135968	GCC2	0.780644
ENSG00000204581	ACOXL-AS1	4.6014
ENSG00000153094	BCL2L11	2.12781	-0.926147
ENSG00000240350	AC017002.3	1.44848
ENSG00000224959	AC017002.1	2.53925
ENSG00000188177	ZC3H6	0.33585
ENSG00000115008	IL1A	3.40487	-2.94057
ENSG00000287937	AC079753.2	5.27184	-1.85405
ENSG00000125538	IL1B	4.59894
ENSG00000125571	IL37	3.32845
ENSG00000136688	IL36G		-1.81234
ENSG00000234997	AC016745.1	1.2127	-1.44257
ENSG00000136682	CBWD2	0.696967
ENSG00000287165	AL078621.4	3.70079
ENSG00000236397	DDX11L2		-0.575959
ENSG00000279267	AL078621.3	1.44762
ENSG00000240356	RPL23AP7	0.664504
ENSG00000144134	RABL2A	1.78143	-0.997801
ENSG00000270019	AC110769.2	1.26579
ENSG00000236255	AC009404.1		-1.23455
ENSG00000279227	AC009303.4	1.59434
ENSG00000155368	DBI	0.415521
ENSG00000226479	TMEM185B		-0.497212
ENSG00000163083	INHBB		-1.67066
ENSG00000074047	GLI2		-0.614524
ENSG00000271709	AC017033.1	1.31311	-2.26127
ENSG00000163161	ERCC3	0.227777
ENSG00000236682	MAP3K2-DT	1.09459
ENSG00000144231	POLR2D	0.742223	-0.914114
ENSG00000136731	UGGT1	0.234277
ENSG00000136720	HS6ST1	1.1946
ENSG00000232742	RHOQP2	0.921228
ENSG00000150551	LYPD1	2.15339
ENSG00000152127	MGAT5		-0.316259
ENSG00000144224	UBXN4		-0.377887
ENSG00000121966	CXCR4	4.60322
ENSG00000121989	ACVR2A	0.811566
ENSG00000115947	ORC4	0.574333
ENSG00000204406	MBD5			YES
ENSG00000168280	KIF5C	1.76225
ENSG00000184898	RBM43	0.494121
ENSG00000153234	NR4A2	1.51138
ENSG00000136542	GALNT5	1.0231	-1.21986
ENSG00000115183	TANC1			YES
ENSG00000224152	AC009506.1	1.99594
ENSG00000153246	PLA2R1		-0.236582
ENSG00000197635	DPP4		-0.553317
ENSG00000230918	AC008063.1	1.05228
ENSG00000115267	IFIH1	0.968453
ENSG00000236283	AC019197.1		-1.05539
ENSG00000169507	SLC38A11		-1.71421
ENSG00000235192	AC009495.3	3.92604
ENSG00000144357	UBR3	0.616436
ENSG00000123600	METTL8	0.418779	-0.405133
ENSG00000115827	DCAF17		-0.591425
ENSG00000071967	CYBRD1	0.323353
ENSG00000115844	DLX2	0.991602
ENSG00000091409	ITGA6	0.288493	-0.353151
ENSG00000260868	LINC01960	3.37791	-1.09968
ENSG00000138433	CIR1	0.419389
ENSG00000163328	GPR155	1.5467
ENSG00000197557	TTC30A	0.418932
ENSG00000128655	PDE11A		-1.02298
ENSG00000115232	ITGA4		-0.855168
ENSG00000260742	AC009962.1	1.72118
ENSG00000138448	ITGAV	0.223586
ENSG00000138449	SLC40A1	1.29278	-2.0347
ENSG00000128699	ORMDL1	0.52428
ENSG00000187699	C2orf88	1.57437
ENSG00000198130	HIBCH	0.341075
ENSG00000151689	INPP1	1.62391	-1.56765
ENSG00000151690	MFSD6	0.56733
ENSG00000115419	GLS	0.398657
ENSG00000115415	STAT1	0.326318
ENSG00000138378	STAT4	1.21469
ENSG00000227542	AC092614.1	1.95626
ENSG00000187944	C2orf66	1.78928
ENSG00000197121	PGAP1	0.466197
ENSG00000138356	AOX1	0.412192
ENSG00000013441	CLK1	0.595118
ENSG00000003402	CFLAR	0.439272		YES
ENSG00000003400	CASP10		-1.87543
ENSG00000115993	TRAK2		-0.318653
ENSG00000236047	AC073410.1	3.98818
ENSG00000118257	NRP2		-0.275305
ENSG00000183671	GPR1		-0.864635
ENSG00000204186	ZDBF2	0.422235
ENSG00000114948	ADAM23	1.07252
ENSG00000229647	MYOSLID		-0.468508
ENSG00000163249	CCNYL1	0.389392
ENSG00000163251	FZD5	3.60884	-0.855269
ENSG00000138413	IDH1	0.492971
ENSG00000229267	SNHG31	1.62091
ENSG00000118242	MREG	0.969946
ENSG00000260804	LINC01963		-0.498115
ENSG00000144583	2019-03-04	0.22296
ENSG00000115457	IGFBP2	0.436873	-0.956054
ENSG00000115461	IGFBP5		-0.643155
ENSG00000135926	TMBIM1	0.880244	-0.498531
ENSG00000163481	RNF25	0.235922
ENSG00000115649	CNPPD1		-0.380427
ENSG00000163521	GLB1L		-0.660531
ENSG00000127824	TUBA4A	1.45368
ENSG00000135924	DNAJB2	0.658057
ENSG00000124006	OBSL1			YES
ENSG00000123999	INHA	1.42838	-2.38281
ENSG00000114923	SLC4A3	0.435177	-0.732627
ENSG00000116106	EPHA4	1.37809	-0.606356
ENSG00000135903	PAX3		-0.233516
ENSG00000163081	CCDC140	1.78089
ENSG00000152056	AP1S3	1.60921	-0.906773
ENSG00000135900	MRPL44	0.56157
ENSG00000261379	AC010735.1	3.30358
ENSG00000153823	PID1	0.969442
ENSG00000163053	SLC16A14	1.02937
ENSG00000135932	CAB39	0.251885
ENSG00000156966	B3GNT7	2.93905	-2.57168
ENSG00000115468	EFHD1	0.223358
ENSG00000168918	INPP5D	2.52552
ENSG00000085978	ATG16L1	0.281939
ENSG00000077044	DGKD	0.382293
ENSG00000188042	ARL4C	0.913808
ENSG00000280744	LINC01173	3.22105	-4.82877
ENSG00000198612	COPS8	0.285257
ENSG00000144485	HES6	3.15569	-1.91624
ENSG00000132326	PER2		-0.749613
ENSG00000065802	ASB1	0.263875	-0.537123
ENSG00000229915	AC016999.1	3.79905
ENSG00000218416	AC110619.1	2.61371
ENSG00000142330	CAPN10	0.714088
ENSG00000180902	D2HGDH	0.473178
ENSG00000144455	SUMF1		-0.78336
ENSG00000150995	ITPR1	1.08278	-0.40965
ENSG00000235831	BHLHE40-AS1	1.92003
ENSG00000134108	ARL8B	0.21926
ENSG00000134109	EDEM1	0.886566	-0.206303
ENSG00000125046	SSUH2	1.92721
ENSG00000196220	SRGAP3	1.78042	-1.83307
ENSG00000287878	AC022382.2	2.48572
ENSG00000156983	BRPF1	0.327312
ENSG00000214021	TTLL3	0.861747
ENSG00000180385	EMC3-AS1	0.69534
ENSG00000206567	AC022007.1	0.917613
ENSG00000134070	IRAK2	0.695705
ENSG00000154767	XPC	0.514822		YES
ENSG00000224660	SH3BP5-AS1	1.09525	-0.816482
ENSG00000131370	SH3BP5		-0.628754
ENSG00000144597	EAF1	0.853883
ENSG00000169814	BTD	0.268308
ENSG00000154822	PLCL2	3.02397	-0.627684
ENSG00000114166	KAT2B	1.31277	-0.383972
ENSG00000152642	GPD1L	0.959366	-0.769592
ENSG00000170266	GLB1	0.242196
ENSG00000271643	AC112220.2	0.749825	-0.308721
ENSG00000170248	PDCD6IP	0.203191
ENSG00000168016	TRANK1	0.397194
ENSG00000270194	AC097359.2	1.2912	-1.14347
ENSG00000187091	PLCD1	1.32769	-1.31207
ENSG00000060971	ACAA1	0.491708
ENSG00000229589	ACVR2B-AS1	1.5564
ENSG00000183873	SCN5A	1.82738
ENSG00000168026	TTC21A	1.00361
ENSG00000144655	CSRNP1	0.394545
ENSG00000284669	AC092053.3	1.51667
ENSG00000283849	AC092053.2	4.2198
ENSG00000170011	MYRIP	3.76623
ENSG00000177842	ZNF620	1.31356
ENSG00000163788	SNRK	0.449998
ENSG00000011198	ABHD5	0.690942
ENSG00000186448	ZNF197	0.512326	-0.224402
ENSG00000163814	CDCP1		-0.377156
ENSG00000249992	TMEM158	0.858394
ENSG00000178038	ALS2CL	1.1165	-1.31515
ENSG00000160796	NBEAL2	1.05534
ENSG00000227398	KIF9-AS1		-1.21312
ENSG00000260236	AC099778.1	0.994245
ENSG00000164050	PLXNB1	1.69622	-1.47033
ENSG00000164051	CCDC51	0.443315	-0.530246
ENSG00000164053	ATRIP	0.739756	-0.654851
ENSG00000114268	PFKFB4	2.18014	-0.857922
ENSG00000145040	UCN2	2.57697
ENSG00000114270	COL7A1	0.675829		YES
ENSG00000225697	SLC26A6	0.494984	-0.383192
ENSG00000224424	PRKAR2A-AS1	1.81954
ENSG00000178537	SLC25A20		-0.540801
ENSG00000177479	ARIH2	0.408736
ENSG00000178467	P4HTM	0.738523
ENSG00000172037	LAMB2		-0.319691
ENSG00000145022	TCTA		-0.419055
ENSG00000173402	DAG1		-0.262642
ENSG00000164068	RNF123	0.472881
ENSG00000185614	INKA1	1.30906	-1.22666
ENSG00000003756	RBM5	0.346327
ENSG00000012171	SEMA3B	0.565923		YES
ENSG00000243477	NAA80	0.98777	-0.491184
ENSG00000114383	TUSC2	1.3731	-0.477254
ENSG00000164080	RAD54L2		-0.392029
ENSG00000164081	TEX264		-0.522994
ENSG00000164082	GRM2	3.18738
ENSG00000287707	AC115284.4	1.23404	-2.39893
ENSG00000280422	AC115284.2	5.35028	-3.83025
ENSG00000090097	PCBP4	0.439884
ENSG00000114779	ABHD14B	0.317079	-0.439811
ENSG00000164086	DUSP7	0.577799	-1.31083
ENSG00000010318	PHF7	0.684225	-0.777922
ENSG00000280417	AC096887.2	2.45299
ENSG00000163932	PRKCD	1.04058
ENSG00000163947	ARHGEF3	1.936	-1.76987
ENSG00000174840	PDE12	0.322093
ENSG00000163686	ABHD6	0.889117
ENSG00000168301	KCTD6	0.584515
ENSG00000163689	C3orf67	0.87306	-1.26528
ENSG00000163637	PRICKLE2	0.532727	-0.796836
ENSG00000163638	ADAMTS9	1.39139
ENSG00000163376	KBTBD8	2.07916
ENSG00000144744	UBA3	0.409871
ENSG00000163412	EIF4E3	0.934539
ENSG00000144736	SHQ1	0.417657
ENSG00000244026	FAM86DP	0.275324
ENSG00000114480	GBE1			YES
ENSG00000083937	CHMP2B	0.636956
ENSG00000163320	CGGBP1	0.249387
ENSG00000175105	ZNF654	1.02162	-1.11458
ENSG00000178694	NSUN3	0.558692
ENSG00000080200	CRYBG3	0.603265
ENSG00000057019	DCBLD2		-0.492394
ENSG00000066422	ZBTB11	0.962152
ENSG00000144815	NXPE3	0.513133	-0.221353
ENSG00000243701	DUBR	0.468084
ENSG00000114439	BBX	0.35661
ENSG00000114446	IFT57	0.351502
ENSG00000144821	MYH15		-1.90243
ENSG00000206532	AC117402.1	3.57967
ENSG00000240891	PLCXD2	2.49774	-3.58797
ENSG00000114529	C3orf52	0.389082
ENSG00000261488	TBILA	1.01982
ENSG00000114573	ATP6V1A	0.718988
ENSG00000163389	POGLUT1	0.602262	-0.404799
ENSG00000144843	ADPRH	0.873883	-0.579431
ENSG00000121577	POPDC2	1.06263	-0.823497
ENSG00000242622	AC092910.3	2.0962	-0.878677
ENSG00000163430	FSTL1	0.196556
ENSG00000121552	CSTA	1.91907
ENSG00000114023	FAM162A	1.21555	-0.874281
ENSG00000173193	PARP14	1.67376
ENSG00000138463	SLC49A4	0.565225
ENSG00000273033	LINC02035		-0.700636
ENSG00000065534	MYLK		-0.239637
ENSG00000114491	UMPS	0.41366
ENSG00000241288	LINC02614	0.95553
ENSG00000114544	SLC41A3	0.661661
ENSG00000070476	ZXDC	0.477806
ENSG00000075785	RAB7A	0.267424
ENSG00000261159	AC112484.3	2.76084
ENSG00000231305	AC112484.1	2.07334
ENSG00000287110	AC112484.5	1.2075
ENSG00000172780	RAB43	1.95488
ENSG00000273174	AC108673.2	2.85252
ENSG00000251474	RPL32P3	0.607386
ENSG00000172771	EFCAB12	2.72946
ENSG00000251287	ALG1L2	1.50623
ENSG00000253540	FAM86HP	1.61278
ENSG00000198585	NUDT16		-0.387174
ENSG00000091513	TF	3.9759
ENSG00000174640	SLCO2A1	1.03953
ENSG00000163785	RYK		-0.292492
ENSG00000114019	AMOTL2	0.484484
ENSG00000129055	ANAPC13		-0.55728
ENSG00000114054	PCCB	0.533136
ENSG00000168917	SLC35G2	1.04139
ENSG00000158163	DZIP1L	0.430995
ENSG00000118017	A4GNT	1.90451
ENSG00000286396	AC023049.1	2.23892
ENSG00000248932	AC046134.2		-1.04163
ENSG00000158258	CLSTN2		-1.79113
ENSG00000155893	PXYLP1	1.14913	-0.720893
ENSG00000120756	PLS1	1.46972
ENSG00000175040	CHST2	0.90864
ENSG00000181744	DIPK2A	1.12795
ENSG00000152952	PLOD2	0.229456
ENSG00000163754	GYG1	0.759736
ENSG00000018408	WWTR1	0.286271
ENSG00000082996	RNF13	0.666307
ENSG00000286501	AC018545.1	3.33749
ENSG00000198843	SELENOT	0.22191
ENSG00000243926	TIPARP-AS1		-1.07355
ENSG00000240875	LINC00886		-0.50305
ENSG00000163660	CCNL1	0.483273
ENSG00000168779	SHOX2	0.641992
ENSG00000118849	RARRES1		-1.42393
ENSG00000279311	AC092999.1	3.21779
ENSG00000151967	SCHIP1	1.63219
ENSG00000168811	IL12A	3.26378
ENSG00000163536	SERPINI1	0.712117
ENSG00000173905	GOLIM4	0.303718
ENSG00000173890	GPR160	1.40534
ENSG00000163558	PRKCI	0.319435
ENSG00000013297	CLDN11	1.27436
ENSG00000163577	EIF5A2	0.330157
ENSG00000075651	PLD1	0.498454
ENSG00000121858	TNFSF10	2.57302
ENSG00000144959	NCEH1		-0.385759	YES
ENSG00000163728	TTC14	0.287437
ENSG00000078081	LAMP3	1.4981	-0.995875
ENSG00000176597	B3GNT5	0.738884
ENSG00000114770	ABCC5	0.601274	-0.284975
ENSG00000214160	ALG3	0.346756
ENSG00000284753	EEF1AKMT4	1.62264
ENSG00000114859	CLCN2	1.59901	-0.579343
ENSG00000090534	THPO	5.40115
ENSG00000090539	CHRD	4.74129
ENSG00000182580	EPHB3	1.28689	-1.00743
ENSG00000163900	TMEM41A	0.878246	-0.335365
ENSG00000163898	LIPH		-3.21032
ENSG00000226859	LINC02051	4.85071
ENSG00000127241	MASP1	0.521048
ENSG00000283175	AC007920.2	0.90148
ENSG00000113916	BCL6	0.301689		YES
ENSG00000090530	P3H2	0.713925
ENSG00000163347	CLDN1	3.52833	-0.97733
ENSG00000113946	CLDN16	4.48623
ENSG00000196083	IL1RAP	1.61393
ENSG00000114315	HES1	0.48779		YES
ENSG00000172061	LRRC15		-0.469961
ENSG00000133657	ATP13A3	0.352601
ENSG00000233058	LINC00884	1.4243
ENSG00000041802	LSG1	0.306258
ENSG00000185112	FAM43A	1.22525
ENSG00000184203	PPP1R2	0.281296
ENSG00000189058	APOD		-1.69678	YES
ENSG00000224769	MUC20P1	2.27995	-1.0174
ENSG00000242086	MUC20-OT1		-0.418878
ENSG00000176945	MUC20	2.76359	-0.845898
ENSG00000224614	TNK2-AS1	2.33711
ENSG00000072274	TFRC	0.336246
ENSG00000163960	UBXN7	0.2394
ENSG00000163961	RNF168		-0.606918
ENSG00000163964	PIGX	0.4689
ENSG00000174007	CEP19	0.847104
ENSG00000119231	SENP5	0.513464
ENSG00000119227	PIGZ	0.854527	-0.513463
ENSG00000286017	AC011322.1	2.376
ENSG00000163975	MELTF		-1.49364
ENSG00000174227	PIGG	0.552343
ENSG00000249592	AC139887.2	0.666682
ENSG00000178950	GAK	0.367521	-0.426481
ENSG00000145214	DGKQ	0.732595
ENSG00000196810	CTBP1-DT	0.548122	-0.389933
ENSG00000168936	TMEM129	0.784102
ENSG00000068078	FGFR3	1.06259
ENSG00000185818	NAT8L	2.445
ENSG00000130997	POLN	0.782776	-0.640974
ENSG00000123933	MXD4	0.727817	-0.730941
ENSG00000249673	NOP14-AS1	0.44769
ENSG00000125388	GRK4	0.70711
ENSG00000175920	DOK7	6.80601
ENSG00000184160	ADRA2C	1.7991
ENSG00000168824	NSG1	2.80937
ENSG00000163132	MSX1	1.66954
ENSG00000072840	EVC		-0.235671
ENSG00000013288	MAN2B2	0.437198	-0.377606
ENSG00000170871	KIAA0232	0.32458	-0.668593
ENSG00000132405	TBC1D14		-0.379683
ENSG00000173013	CCDC96	0.807062
ENSG00000109519	GRPEL1	0.669479
ENSG00000155275	TRMT44	0.466606
ENSG00000038219	BOD1L1	0.447379
ENSG00000137449	CPEB2	0.437496		YES
ENSG00000169762	TAPT1	1.03731	-0.832005
ENSG00000002549	LAP3	0.409594
ENSG00000152990	ADGRA3	0.293618	-0.445472
ENSG00000109610	SOD3		-0.772141
ENSG00000168228	ZCCHC4	0.551424
ENSG00000168214	RBPJ	0.28473
ENSG00000181826	RELL1	0.563543
ENSG00000145244	CORIN		-1.40742
ENSG00000163293	NIPAL1	1.83558
ENSG00000198515	CNGA1	2.57368
ENSG00000135605	TEC	0.941385
ENSG00000188993	LRRC66	0.736849	-0.735188
ENSG00000163069	SGCB	0.399181
ENSG00000109189	USP46	0.337259	-0.53794
ENSG00000248866	USP46-AS1	1.00591
ENSG00000287534	AC110792.4	2.04619
ENSG00000249700	SRD5A3-AS1	2.27191
ENSG00000273257	AC069200.1	3.02101
ENSG00000163453	IGFBP7			YES
ENSG00000083896	YTHDC1	0.537129
ENSG00000132467	UTP3	0.866241		YES
ENSG00000283313	RF00026	3.9745
ENSG00000173542	MOB1B	0.619149
ENSG00000109321	AREG	1.44672
ENSG00000138757	G3BP2	0.263114
ENSG00000138760	SCARB2	0.200583
ENSG00000118804	STBD1	1.5967
ENSG00000163749	CCDC158		-1.88609
ENSG00000186212	SOWAHB	3.38838
ENSG00000138758	2019-09-11	0.163085	-0.679291
ENSG00000138767	CNOT6L	0.236117
ENSG00000145284	SCD5		-0.433541
ENSG00000168152	THAP9	0.755391
ENSG00000173083	HPSE	0.894611
ENSG00000180769	WDFY3-AS2	0.564806
ENSG00000172493	AFF1	0.485455
ENSG00000145332	KLHL8	0.359767
ENSG00000118785	SPP1		-0.94929
ENSG00000202000	RNU1-36P	2.10266
ENSG00000118762	PKD2	0.288546
ENSG00000246375	PPM1K-DT		-1.20034
ENSG00000138642	HERC6	0.342519
ENSG00000138646	HERC5	0.995279
ENSG00000180346	TIGD2	0.463019
ENSG00000251095	AC093866.1	4.19704	-2.70428
ENSG00000260641	AC114811.2	1.01715
ENSG00000246090	AP002026.1	0.678416
ENSG00000245322	AC097460.1	1.81884
ENSG00000254531	AP001816.1	0.829778
ENSG00000109320	NFKB1	0.371595
ENSG00000109323	MANBA	0.540957
ENSG00000246560	UBE2D3-AS1	0.757427
ENSG00000168769	TET2			YES
ENSG00000155011	DKK2	2.30165
ENSG00000245293	AC096564.1	2.46128
ENSG00000123739	PLA2G12A		-0.551999
ENSG00000174749	FAM241A	0.770012
ENSG00000260526	AC109347.1	2.3489
ENSG00000164099	PRSS12	0.611604	-0.512089
ENSG00000145388	METTL14	0.503759
ENSG00000164096	C4orf3	0.433525
ENSG00000138686	BBS7	1.33482	-0.795222
ENSG00000138741	TRPC3	0.921925
ENSG00000164056	SPRY1	2.06353
ENSG00000138709	LARP1B	0.282517
ENSG00000251432	LINC02615		-2.02713
ENSG00000151014	NOCT	1.24362
ENSG00000137463	MGARP	1.7359
ENSG00000109390	NDUFC1	1.79926	-0.416065
ENSG00000172007	RAB33B	0.893092	-0.752483
ENSG00000145391	SETD7	0.393573	-0.208789
ENSG00000109436	TBC1D9	0.695618
ENSG00000273472	AC096733.2	2.63724
ENSG00000109445	ZNF330	0.452948
ENSG00000170185	USP38	0.584543
ENSG00000109458	GAB1	0.455528
ENSG00000164168	TMEM184C	0.393563
ENSG00000109654	TRIM2	0.519983	-0.604027
ENSG00000164116	GUCY1A1	1.61256
ENSG00000109738	GLRB	0.718535	-0.75772
ENSG00000248429	FAM198B-AS1	4.38803	-8.05627
ENSG00000164124	TMEM144	0.816694	-2.34423
ENSG00000109466	KLHL2	0.587306
ENSG00000052802	MSMO1		-0.291648
ENSG00000145439	CBR4	0.482816
ENSG00000109586	GALNT7	0.538486
ENSG00000164122	ASB5		-3.12544
ENSG00000038002	AGA	0.221869
ENSG00000168556	ING2	0.489266
ENSG00000173320	STOX2	2.92808
ENSG00000248206	AC074194.1	5.15429
ENSG00000168310	IRF2	0.369827
ENSG00000164305	CASP3	0.35505
ENSG00000151726	ACSL1	0.949506
ENSG00000151729	SLC25A4	0.685381
ENSG00000164342	TLR3	0.643096		YES
ENSG00000083857	FAT1		-0.380676
ENSG00000073578	SDHA	0.567501
ENSG00000225138	SLC9A3-AS1	1.12608
ENSG00000206077	ZDHHC11B	1.36023
ENSG00000188818	ZDHHC11	1.39551
ENSG00000113504	SLC12A7		-0.673904
ENSG00000049656	CLPTM1L	0.493023
ENSG00000153395	LPCAT1		-0.463317
ENSG00000145494	NDUFS6	0.503345
ENSG00000170561	IRX2	1.40702
ENSG00000170549	IRX1	1.82334	-1.56549
ENSG00000145545	SRD5A1	0.422363
ENSG00000248677	LINC02102	1.98017	-1.29301
ENSG00000145491	ROPN1L	2.99461
ENSG00000164236	ANKRD33B	2.88405	-1.05361
ENSG00000145569	OTULINL		-0.677659
ENSG00000261360	AC010491.1	1.64532	-0.772354
ENSG00000154124	OTULIN	0.457462
ENSG00000173545	ZNF622	0.593393	-0.52213
ENSG00000250337	PURPL	3.00551	-8.05929
ENSG00000164175	SLC45A2	4.3197
ENSG00000168724	DNAJC21	0.685267	-0.300108
ENSG00000164187	LMBRD2	1.17139
ENSG00000152620	NADK2	0.548913
ENSG00000285967	NIPBL-DT	0.348769	-0.397524
ENSG00000248587	GDNF-AS1	1.93923
ENSG00000168621	GDNF	3.06071	-1.67029
ENSG00000145623	OSMR	0.467462
ENSG00000082074	FYB1	1.62358
ENSG00000287263	AC008875.3	1.51372
ENSG00000286656	AC008875.2	2.20751
ENSG00000286048	AC008966.3	3.34017	-1.44038
ENSG00000164172	MOCS2		-0.335254
ENSG00000247796	AC008966.1		-1.14438
ENSG00000134363	FST	1.82012
ENSG00000164283	ESM1	0.412616
ENSG00000164287	CDC20B		-1.50092
ENSG00000152669	CCNO	3.11743
ENSG00000067113	PLPP1	1.10385
ENSG00000177058	SLC38A9	0.502932
ENSG00000169067	ACTBL2	2.83749
ENSG00000130449	ZSWIM6	0.682407
ENSG00000113595	TRIM23	0.544671
ENSG00000197860	SGTB	0.536933
ENSG00000131844	MCCC2		-0.697704
ENSG00000271926	AC008972.1	3.40729	-1.33768
ENSG00000272081	AC008972.2	3.6601	-1.66361
ENSG00000157107	FCHO2	0.394394		YES
ENSG00000272525	AC099522.2	1.45669
ENSG00000171617	ENC1	0.539949	-0.636151
ENSG00000049860	HEXB	0.280977
ENSG00000164347	GFM2	0.365746
ENSG00000113163	COL4A3BP	0.257227
ENSG00000181104	F2R		-0.359692
ENSG00000164253	WDR41		-0.3736
ENSG00000113273	ARSB	0.344605	-0.296672
ENSG00000132840	BHMT2	0.764004
ENSG00000164300	SERINC5	0.752237	-0.718057
ENSG00000039319	ZFYVE16	0.254841
ENSG00000247572	CKMT2-AS1	1.1938
ENSG00000038427	VCAN			YES
ENSG00000164176	EDIL3		-3.02726
ENSG00000250320	AC113383.1	2.9099
ENSG00000247828	TMEM161B-AS1	0.513798
ENSG00000248323	LUCAT1	0.897984
ENSG00000281357	ARRDC3-AS1	1.72884
ENSG00000173221	GLRX	0.370809
ENSG00000164307	ERAP1	0.524602
ENSG00000164308	ERAP2	0.772478
ENSG00000113441	LNPEP	0.434084		YES
ENSG00000174132	FAM174A	0.787393
ENSG00000145730	PAM		-0.342311
ENSG00000224032	EPB41L4A-AS1	0.606398
ENSG00000047188	YTHDC2		-0.471523
ENSG00000152503	TRIM36	2.5971
ENSG00000271797	AC008494.3	1.48938
ENSG00000145780	FEM1C	0.490317
ENSG00000145779	TNFAIP8	0.678649		YES
ENSG00000113083	LOX		-0.457037
ENSG00000205302	SNX2	0.658855		YES
ENSG00000168944	CEP120	0.601144	-1.22818
ENSG00000164904	ALDH7A1		-0.342625
ENSG00000173926	2019-03-03	0.452462
ENSG00000145794	MEGF10	4.54876
ENSG00000064651	SLC12A2	0.807239
ENSG00000138829	FBN2	0.492795		YES
ENSG00000066583	ISOC1	1.13745	-0.52748
ENSG00000145808	ADAMTS19		-1.29298
ENSG00000072682	P4HA2		-0.297752
ENSG00000224431	AC063976.2	1.18575	-1.19492
ENSG00000233006	MIR3936HG	1.42588	-1.36942
ENSG00000197375	SLC22A5		-0.811449
ENSG00000197536	C5orf56	1.08244
ENSG00000125347	IRF1	1.42041
ENSG00000164402	2019-09-08	0.282326	-0.475867
ENSG00000287054	AC113410.5	2.13941
ENSG00000170606	HSPA4	0.302517
ENSG00000113583	C5orf15	0.594419
ENSG00000081059	TCF7	0.739976
ENSG00000270177	AC104109.2	1.50703
ENSG00000006837	CDKL3	1.14614
ENSG00000113621	TXNDC15	0.581074
ENSG00000249639	AC022092.1	1.81974
ENSG00000287067	AC106791.3	3.04753
ENSG00000112984	KIF20A		-0.28048
ENSG00000120709	FAM53C	0.819901	-0.311363
ENSG00000132563	REEP2	0.614568
ENSG00000146006	LRRTM2	2.91426
ENSG00000120727	PAIP2	0.836929
ENSG00000170464	DNAJC18	1.53715	-0.561659
ENSG00000184584	TMEM173	0.321419
ENSG00000171604	CXXC5		-0.613638
ENSG00000113070	HBEGF	1.4882	-0.633376
ENSG00000213523	SRA1	0.772195		YES
ENSG00000113108	APBB3	0.763148
ENSG00000131495	NDUFA2	0.313722
ENSG00000170445	HARS	0.323455
ENSG00000146007	ZMAT2	0.398136
ENSG00000187372	PCDHB13		-1.23366
ENSG00000178913	TAF7	0.316062
ENSG00000164620	RELL2	1.47096
ENSG00000145819	ARHGAP26	0.836393
ENSG00000251205	AC016598.2	1.72154
ENSG00000247199	AC011346.1	2.36284
ENSG00000145868	FBXO38	0.44727
ENSG00000169252	ADRB2	3.25765
ENSG00000164284	GRPEL2		-0.319772
ENSG00000145882	PCYOX1L	1.49962
ENSG00000155850	SLC26A2		-0.592896
ENSG00000164296	TIGD6	0.57274
ENSG00000113716	HMGXB3	0.334499
ENSG00000070808	CAMK2A	2.05482	-3.34219
ENSG00000183876	ARSI	0.693584
ENSG00000070614	NDST1		-0.322647
ENSG00000171992	SYNPO	1.75833	-0.45656
ENSG00000086589	RBM22	0.404906
ENSG00000256235	SMIM3	1.00141	-0.868959
ENSG00000211445	GPX3		-0.500986
ENSG00000145901	TNIP1	0.53199
ENSG00000198624	CCDC69	1.07732	-0.886499
ENSG00000196743	GM2A	0.256876	-1.20601
ENSG00000123643	SLC36A1	1.04244	-0.356384
ENSG00000253921	AC091982.1	2.09909
ENSG00000213433	RPLP1P6	3.72797
ENSG00000245275	SAP30L-AS1	0.573163	-0.626641
ENSG00000170271	FAXDC2	1.38456	-0.909615
ENSG00000164609	SLU7	0.703432
ENSG00000145934	TENM2		-1.19914
ENSG00000113645	WWC1	1.31873
ENSG00000214357	NEURL1B		-0.958309
ENSG00000253736	AC022217.3	4.73522	-1.69341
ENSG00000113719	ERGIC1		-0.467546
ENSG00000113732	ATP6V0E1		-0.211427
ENSG00000113742	CPEB4	0.659104
ENSG00000249031	SUMO2P6	1.17205
ENSG00000120149	MSX2	2.55613
ENSG00000122203	KIAA1191	0.426769
ENSG00000175416	CLTB	0.458823
ENSG00000048140	TSPAN17	0.418169	-0.339848
ENSG00000113761	ZNF346	0.564791
ENSG00000165671	NSD1		-0.320808
ENSG00000169223	LMAN2	0.593174
ENSG00000027847	B4GALT7	0.512022
ENSG00000170089	AC106795.1	0.592462
ENSG00000145916	RMND5B	0.641425	-0.441564
ENSG00000197451	HNRNPAB		-0.19731
ENSG00000113240	CLK4	0.461259
ENSG00000204661	C5orf60	4.5366
ENSG00000161013	MGAT4B		-0.301663
ENSG00000131459	GFPT2	1.63845	-0.38384
ENSG00000196670	ZFP62	0.416753
ENSG00000183718	TRIM52	0.821215
ENSG00000112679	DUSP22	0.700402	-0.383702
ENSG00000164379	FOXQ1	1.58092
ENSG00000054598	FOXC1	0.496399
ENSG00000170542	SERPINB9	0.858573
ENSG00000180822	PSMG4	0.554084
ENSG00000137266	SLC22A23	1.45854
ENSG00000234817	AL136309.2	2.15767
ENSG00000096696	DSP		-0.477727
ENSG00000137203	TFAP2A	0.67578
ENSG00000229950	TFAP2A-AS1	1.99731
ENSG00000111846	GCNT2		-0.78587
ENSG00000111837	MAK		-0.901372
ENSG00000224531	SMIM13	0.358513
ENSG00000244476	ERVFRD-1	3.90072
ENSG00000205269	TMEM170B	0.854874
ENSG00000145990	GFOD1		-0.667746
ENSG00000180537	RNF182		-0.5579
ENSG00000112149	CD83	1.29663	-2.23535
ENSG00000112183	RBM24	0.766795
ENSG00000137414	FAM8A1	0.398638
ENSG00000165097	KDM1B	0.26746
ENSG00000137393	RNF144B	0.388607		YES
ENSG00000172197	MBOAT1	0.698418
ENSG00000112293	GPLD1		-2.35981
ENSG00000112343	TRIM38	0.528118
ENSG00000010704	HFE	0.844386
ENSG00000180596	HIST1H2BC	2.24847	-0.407583
ENSG00000180573	HIST1H2AC	1.63835
ENSG00000158373	HIST1H2BD	1.07298
ENSG00000283064	AL353759.1	2.00807
ENSG00000274290	HIST1H2BE	3.30457	-0.688389
ENSG00000277157	HIST1H4D	3.22652
ENSG00000216331	HIST1H1PS1	4.7935
ENSG00000282988	AL031777.3	3.30123
ENSG00000277224	HIST1H2BF	2.84093	-0.582459
ENSG00000217275	AL031777.1	4.68
ENSG00000276966	HIST1H4E	1.91514
ENSG00000273802	HIST1H2BG	5.2636	-0.589574
ENSG00000277075	HIST1H2AE	1.79366
ENSG00000274750	HIST1H3E	0.977125
ENSG00000158406	HIST1H4H	2.29844
ENSG00000228223	HCG11		-0.335146
ENSG00000272468	AL021807.1	2.73228
ENSG00000196787	HIST1H2AG	2.18085	-1.04167
ENSG00000276180	HIST1H4I	0.672709
ENSG00000196747	HIST1H2AI	2.42153	-1.2633
ENSG00000278828	HIST1H3H	2.94065	-1.03112
ENSG00000124657	OR2B6	5.06306
ENSG00000269293	ZSCAN16-AS1		-0.501073
ENSG00000198315	ZKSCAN8	0.225424
ENSG00000204709	LINC01556	3.69766
ENSG00000227214	HCG15		-2.37815
ENSG00000204681	GABBR1	0.3476
ENSG00000204642	HLA-F	0.424783
ENSG00000214922	HLA-F-AS1	1.42869
ENSG00000204622	HLA-J	1.74937
ENSG00000234127	TRIM26	0.658781
ENSG00000243753	HLA-L	1.03802
ENSG00000204599	TRIM39	0.751278
ENSG00000204592	HLA-E	0.716515
ENSG00000204576	PRR3	0.251343
ENSG00000137331	IER3	0.735272		YES
ENSG00000204525	HLA-C	0.293647
ENSG00000234745	HLA-B	0.467346
ENSG00000286940	AL645933.3	1.11358
ENSG00000204516	MICB	1.09173
ENSG00000198563	DDX39B	0.323374
ENSG00000240053	LY6G5B	1.09347
ENSG00000204389	HSPA1A	0.675887	-0.348936
ENSG00000204388	HSPA1B	0.894492
ENSG00000204386	NEU1	0.937123
ENSG00000168477	TNXB	1.39321
ENSG00000241106	HLA-DOB		-1.28524
ENSG00000204267	TAP2	0.642875
ENSG00000204261	PSMB8-AS1	2.03657
ENSG00000240065	PSMB9	0.706973
ENSG00000168394	TAP1	2.09308
ENSG00000204257	HLA-DMA		-0.859215
ENSG00000199036	MIR219A1	1.53293
ENSG00000272217	AL645940.1	4.38856
ENSG00000237441	RGL2		-0.52129
ENSG00000030110	BAK1		-0.723863
ENSG00000186577	SMIM29		-0.439933
ENSG00000225339	AL354740.1		-1.21277
ENSG00000196821	ILRUN	0.201547
ENSG00000272288	AL451165.2	0.848731
ENSG00000146197	SCUBE3		-0.556145
ENSG00000096060	FKBP5	0.479428
ENSG00000096063	SRPK1	0.424363
ENSG00000112053	SLC26A8	2.49936	-2.02853
ENSG00000156711	MAPK13	0.436067	-1.06024
ENSG00000096070	BRPF3	0.246558
ENSG00000010030	ETV7	4.86224		YES
ENSG00000224666	Z84484.1	5.49572	-1.10261
ENSG00000179165	PXT1	4.52119	-1.19526
ENSG00000112079	STK38		-0.25157
ENSG00000285244	DINOL	7.63168	-5.0768
ENSG00000198663	C6orf89	0.358852
ENSG00000172738	TMEM217	2.54152	-2.01078
ENSG00000065491	TBC1D22B	0.786515	-0.746474
ENSG00000112139	MDGA1	0.843596	-0.547231
ENSG00000137166	FOXP4	0.631491
ENSG00000112561	TFEB	0.600284	-0.807602
ENSG00000112576	CCND3	0.416384
ENSG00000124659	TBCC	0.371133
ENSG00000124587	PEX6	0.964913
ENSG00000112655	PTK7		-0.633889
ENSG00000124574	ABCC10	0.247922
ENSG00000171462	DLK2	1.81667
ENSG00000137221	TJAP1	0.578806
ENSG00000171453	POLR1C	0.296898
ENSG00000203362	POLH-AS1		-2.3246
ENSG00000112715	VEGFA	0.986452	-0.304548
ENSG00000137216	TMEM63B	1.20458		YES
ENSG00000146232	NFKBIE	2.42244	-0.842323
ENSG00000124608	AARS2		-0.501854
ENSG00000244694	PTCHD4	0.776365	-0.835571
ENSG00000286811	AL353138.1	2.40513	-4.21569
ENSG00000096093	EFHC1	0.571621
ENSG00000216775	AL109918.1	1.43476	-0.50929
ENSG00000112144	ICK		-0.545602
ENSG00000001084	GCLC	0.583482	-0.295745
ENSG00000168116	KIAA1586		-0.707124
ENSG00000112200	ZNF451	0.210807	-0.382352
ENSG00000112245	PTP4A1			YES
ENSG00000266680	AL135905.1	3.23156	-3.46842
ENSG00000154079	SDHAF4	0.384944	-0.415608
ENSG00000233237	LINC00472	0.5705
ENSG00000135314	KHDC1		-0.483397
ENSG00000156535	CD109	0.254917	-0.265057
ENSG00000112697	TMEM30A	0.228807	-0.26717
ENSG00000196586	MYO6	0.364415
ENSG00000135338	LCA5	1.03855
ENSG00000287811	AL391840.3	2.02638	-1.55964
ENSG00000118402	ELOVL4	0.931799
ENSG00000112773	TENT5A	1.30591
ENSG00000013392	RWDD2A	0.786304
ENSG00000146250	PRSS35	1.28116	-0.657727
ENSG00000146278	PNRC1	1.38652
ENSG00000184486	POU3F2	7.80528	-1.58883
ENSG00000228506	AL513550.1	1.2243
ENSG00000152034	MCHR2	4.59172
ENSG00000112249	ASCC3			YES
ENSG00000260000	AL133338.1	1.67767	-1.55371
ENSG00000112276	BVES	0.551447
ENSG00000203808	BVES-AS1	1.11461
ENSG00000286084	AL096794.1	2.1596
ENSG00000272398	CD24	2.92254
ENSG00000130349	C6orf203	0.564026
ENSG00000272476	AL024507.2	2.61456	-0.349703
ENSG00000081087	OSTM1	0.780363
ENSG00000135535	CD164	0.530197
ENSG00000112367	FIG4	0.555671
ENSG00000112290	WASF1	0.460255
ENSG00000173214	MFSD4B	0.544572
ENSG00000178425	NT5DC1	0.494911
ENSG00000153975	ZUP1	0.493661
ENSG00000111860	CEP85L	0.794085	-0.637822
ENSG00000286339	Z99496.2	5.31495
ENSG00000111879	FAM184A	2.34446
ENSG00000152661	GJA1		-0.294094
ENSG00000111897	SERINC1	0.359843
ENSG00000111907	TPD52L1		-0.574206
ENSG00000196569	LAMA2		-0.630551
ENSG00000198945	L3MBTL3	0.992756
ENSG00000079931	MOXD1		-0.498142
ENSG00000028839	TBPL1	0.565416
ENSG00000146411	SLC2A12	1.01514
ENSG00000234263	AL024508.1	3.45617
ENSG00000027697	IFNGR1	0.570267
ENSG00000118503	TNFAIP3	0.2991
ENSG00000112378	PERP		-0.462982
ENSG00000135540	NHSL1	1.301	-0.393269
ENSG00000225177	AL590617.2	1.51637
ENSG00000112406	HECA	0.684418
ENSG00000226571	AL592429.2	1.77982
ENSG00000232618	AL355304.1	1.56331
ENSG00000146416	AIG1		-0.441555
ENSG00000135604	STX11	2.02771
ENSG00000233452	STXBP5-AS1		-0.721666
ENSG00000111962	UST	0.475347
ENSG00000236591	AL357992.1		-0.919972
ENSG00000055211	GINM1	0.305338
ENSG00000203722	RAET1G		-1.49471
ENSG00000131015	ULBP2	1.60029	-0.448547
ENSG00000111981	ULBP1	3.74786	-2.12027
ENSG00000155918	RAET1L		-2.00559
ENSG00000131019	ULBP3	0.545196
ENSG00000120278	PLEKHG1	4.03991	-3.32442
ENSG00000120254	MTHFD1L		-0.597058
ENSG00000146476	ARMT1	0.28493
ENSG00000286482	AL117344.2	1.99954
ENSG00000130363	RSPH3	0.569876
ENSG00000112096	SOD2	1.13056
ENSG00000197081	IGF2R	0.325013
ENSG00000213073	AL353625.1	1.72227
ENSG00000272841	AL139393.3	1.84976
ENSG00000198818	SFT2D1	0.533381
ENSG00000184465	WDR27	0.860714
ENSG00000185127	C6orf120	0.273293	-0.292148
ENSG00000112584	FAM120B	0.635107
ENSG00000197461	PDGFA	1.49375	-1.08191
ENSG00000273151	AC073957.3	1.5063
ENSG00000164877	MICALL2	1.88636	-1.79133
ENSG00000273230	AC102953.2	0.879572
ENSG00000225968	ELFN1		-1.15129
ENSG00000106266	SNX8		-0.376709
ENSG00000106003	LFNG	0.805829
ENSG00000174945	AMZ1	0.743293	-0.942576
ENSG00000287665	AC092428.1	4.88141
ENSG00000157954	WIPI2	0.406209	-0.265639
ENSG00000164638	SLC29A4	1.11131
ENSG00000234432	AC092171.3	3.44892
ENSG00000273084	AC092171.5	3.40427
ENSG00000155034	FBXL18	0.879894	-0.482538
ENSG00000075618	FSCN1	0.476713	-0.780943
ENSG00000164535	DAGLB	0.750195
ENSG00000205903	ZNF316	0.52636
ENSG00000146574	CCZ1B	0.404276
ENSG00000234141	AC006042.4	4.50349
ENSG00000006747	SCIN		-1.06893
ENSG00000106537	TSPAN13		-0.853735
ENSG00000105855	ITGB8	2.03073
ENSG00000105866	SP4	0.943993
ENSG00000136244	IL6	1.73945
ENSG00000122550	KLHL7	0.580076
ENSG00000169193	CCDC126	0.74944
ENSG00000105928	GSDME	0.357868	-0.780303
ENSG00000070882	OSBPL3		-0.479207
ENSG00000172115	CYCS	0.411908
ENSG00000253293	HOXA10		-1.0278
ENSG00000243766	HOTTIP		-1.30014
ENSG00000106052	TAX1BP1	0.243467
ENSG00000146592	CREB5	0.64484
ENSG00000106086	PLEKHA8	0.702974	-0.382827
ENSG00000180354	MTURN	0.612523	-0.71118
ENSG00000180233	ZNRF2	0.837292
ENSG00000122642	FKBP9	0.297256	-0.296309
ENSG00000173852	DPY19L1	0.354593
ENSG00000122547	EEPD1	0.62879
ENSG00000164542	KIAA0895		-1.26136
ENSG00000086289	EPDR1		-2.20579
ENSG00000188185	LINC00265	0.971417	-0.485593
ENSG00000175600	SUGCT	1.25993	-1.69492
ENSG00000231638	LUARIS	2.4443
ENSG00000062582	MRPS24	1.29603
ENSG00000136279	DBNL	0.495019
ENSG00000158604	TMED4	0.538892
ENSG00000287574	AC004938.2	1.55616
ENSG00000105953	OGDH	0.517911
ENSG00000164742	ADCY1	2.89509
ENSG00000183696	UPP1	0.431118
ENSG00000234444	ZNF736	0.400353
ENSG00000287985	AC073270.2	1.64926
ENSG00000226824	AC006001.2	0.538214
ENSG00000196313	POM121	0.635611	-0.835263
ENSG00000205578	POM121B	0.586786	-1.37986
ENSG00000106077	ABHD11	0.629177
ENSG00000106683	LIMK1		-0.908117
ENSG00000205583	STAG3L1	1.56497
ENSG00000272391	POM121C	0.78137	-1.17437
ENSG00000127957	PMS2P3	0.800576
ENSG00000005486	RHBDD2	0.551639
ENSG00000127948	POR	0.340955
ENSG00000170027	YWHAG	0.630654
ENSG00000146707	POMZP3	1.41071	-1.22171
ENSG00000214293	APTR	0.618185
ENSG00000127955	GNAI1	0.452241		YES
ENSG00000135218	CD36		-0.790463
ENSG00000153993	SEMA3D	0.479692
ENSG00000135185	TMEM243	0.600443		YES
ENSG00000127989	MTERF1	0.468274
ENSG00000127914	AKAP9			YES
ENSG00000127993	RBM48	0.911244
ENSG00000127995	CASD1	1.36834
ENSG00000164715	LMTK2	0.728439
ENSG00000006453	BAIAP2L1	0.484038
ENSG00000106236	NPTX2	2.77408
ENSG00000166448	TMEM130		-0.68689
ENSG00000002079	MYH16	2.79271
ENSG00000160908	ZNF394	0.353011
ENSG00000196652	ZKSCAN5	0.405001
ENSG00000197037	ZSCAN25	0.629732
ENSG00000106261	ZKSCAN1	0.507985	-0.274722
ENSG00000168090	COPS6	0.300105
ENSG00000166997	CNPY4	0.488871
ENSG00000188186	LAMTOR4	0.316537
ENSG00000146826	MAP11	0.668164
ENSG00000197093	GAL3ST4	1.77787
ENSG00000066923	STAG3	1.20549	-1.00284
ENSG00000239521	CASTOR3	1.24193	-1.4677
ENSG00000121716	PILRB		-1.02045
ENSG00000166925	TSC22D4	0.773996
ENSG00000087085	ACHE	2.96727	-1.74927
ENSG00000169871	TRIM56	0.288726
ENSG00000106366	SERPINE1		-0.728936	YES
ENSG00000106367	AP1S1	0.692532
ENSG00000106400	ZNHIT1	0.550509
ENSG00000260097	SPDYE6	1.08434
ENSG00000160991	ORAI2		-0.377017
ENSG00000222011	FAM185A		-1.22567
ENSG00000161040	FBXL13	0.969964
ENSG00000170632	ARMC10	0.567768
ENSG00000170629	DPY19L2P2	1.27719	-1.08467
ENSG00000185055	EFCAB10			YES
ENSG00000241764	AC002467.1	0.727659
ENSG00000135241	PNPLA8	0.49759
ENSG00000128590	DNAJB9	0.657765
ENSG00000279086	AC073130.3	1.54914	-1.23716
ENSG00000237813	AC002066.1	1.03152	-0.834336
ENSG00000105976	MET		-0.299835
ENSG00000196937	FAM3C	0.345629
ENSG00000008311	AASS	0.277005
ENSG00000170775	GPR37	1.20104
ENSG00000048405	ZNF800	0.267679
ENSG00000128594	LRRC4	1.43408	-1.33268
ENSG00000273270	AC090114.2		-0.653408
ENSG00000205085	FAM71F2	0.669547
ENSG00000128596	CCDC136	1.38434	-0.458792
ENSG00000128578	STRIP2	0.630194
ENSG00000186591	UBE2H	0.30142	-0.245823
ENSG00000128607	KLHDC10	0.644852
ENSG00000128510	CPA4	1.18668	-1.30949
ENSG00000106484	MEST	1.37299	-0.634053
ENSG00000286214	AUXG01000058.1	3.4184
ENSG00000266265	KLF14	2.10804	-0.738902
ENSG00000233559	LINC00513	0.730366
ENSG00000128585	MKLN1	0.282225
ENSG00000236753	MKLN1-AS	1.49138	-0.523904
ENSG00000205060	SLC35B4	0.359208
ENSG00000198074	AKR1B10	2.36084
ENSG00000146856	AGBL3	0.828202
ENSG00000105875	WDR91		-0.701308
ENSG00000105887	MTPN	0.193323
ENSG00000122779	TRIM24	0.467946	-0.512501
ENSG00000157741	UBN2	0.535482
ENSG00000064393	HIPK2		-0.568812
ENSG00000006459	KDM7A	0.702884	-0.42517
ENSG00000260231	KDM7A-DT	1.96404	-1.1195
ENSG00000157800	SLC37A3	0.349784
ENSG00000133606	MKRN1	0.384347
ENSG00000274752	TRBV12-3	1.38105
ENSG00000276953	TRBV12-4	1.20126	-0.514593
ENSG00000106123	EPHB6	1.49922
ENSG00000197448	GSTK1	0.36765
ENSG00000159784	FAM131B	1.80013	-0.859127
ENSG00000170379	TCAF2	1.44826
ENSG00000281189	GHET1	1.04023
ENSG00000197362	ZNF786	0.845906	-1.1681
ENSG00000204947	ZNF425	1.65707	-1.18552
ENSG00000197024	ZNF398		-0.517054
ENSG00000196453	ZNF777		-0.631508
ENSG00000181220	ZNF746	0.353885	-0.548477
ENSG00000133624	ZNF767P	1.43164	-1.36779
ENSG00000133619	KRBA1	1.65966	-1.84715
ENSG00000106479	ZNF862	0.49939
ENSG00000197150	ABCB8	0.551883
ENSG00000213199	ASIC3	1.84846
ENSG00000082014	SMARCD3		-0.485965
ENSG00000178234	GALNT11		-0.456469
ENSG00000241735	FABP5P3	4.51913
ENSG00000157212	PAXIP1		-0.311154
ENSG00000273344	PAXIP1-AS1		-1.13503
ENSG00000273117	AC144652.1		-1.27224
ENSG00000186480	INSIG1		-1.26431
ENSG00000184863	RBM33	0.323535
ENSG00000105983	LMBR1	0.436703
ENSG00000117868	ESYT2	0.352622
ENSG00000286407	AC004863.1	2.76598
ENSG00000182378	PLCXD1	1.01121	-1.31148
ENSG00000185291	IL3RA	1.31009
ENSG00000197976	AKAP17A	0.381384
ENSG00000006756	ARSD	0.528095
ENSG00000183943	PRKX	1.82226	-0.687456
ENSG00000285756	BX890604.2	1.13012	-1.5599
ENSG00000286431	BX842570.1	1.76509	-1.8161
ENSG00000101846	STS	0.273238	-0.371268
ENSG00000101871	MID1	0.356071
ENSG00000046653	GPM6B	1.61719
ENSG00000169249	ZRSR2	0.508175
ENSG00000182287	AP1S2	0.363407
ENSG00000169895	SYAP1	0.365366
ENSG00000008086	CDKL5	0.385774
ENSG00000130066	SAT1	2.16403	-0.421401
ENSG00000174010	KLHL15	0.579806	-0.632685
ENSG00000157625	TAB3	0.84064	-0.296267
ENSG00000198947	DMD	1.42937
ENSG00000130962	PRRG1	0.422131
ENSG00000156313	RPGR	0.467621
ENSG00000182220	ATP6AP2	0.27897
ENSG00000224294	PINCR	5.773
ENSG00000147119	CHST7	0.565694
ENSG00000065923	SLC9A7	0.293041	-0.610401
ENSG00000102218	RP2	0.547957
ENSG00000102226	USP11	0.62673
ENSG00000197779	ZNF81	0.500628
ENSG00000102096	PIM2	0.409498	-0.530715
ENSG00000101997	CCDC22	0.506227
ENSG00000196368	NUDT11	1.03218
ENSG00000072506	HSD17B10	0.894436
ENSG00000196632	WNK3	2.7744
ENSG00000158526	TSR2	0.429061
ENSG00000102316	MAGED2	0.228921
ENSG00000169188	APEX2	0.35617
ENSG00000198455	ZXDB	0.503448	-0.386201
ENSG00000186767	SPIN4	0.446372
ENSG00000184675	AMER1	1.12016
ENSG00000181191	PJA1	0.369168
ENSG00000120500	ARR3	1.75529
ENSG00000184481	FOXO4	0.624208
ENSG00000196338	NLGN3	1.54769
ENSG00000215120	AL590763.1	3.71983
ENSG00000147162	OGT		-0.259848
ENSG00000242732	RTL5	2.98315	-1.08687
ENSG00000067177	PHKA1		-0.470456
ENSG00000230590	FTX	0.408817
ENSG00000147100	SLC16A2	0.183122
ENSG00000198934	MAGEE1	0.623726	-0.82239
ENSG00000165259	HDX	0.487592
ENSG00000155008	APOOL	0.699478
ENSG00000000003	TSPAN6	0.299847	-0.581458
ENSG00000102359	SRPX2	0.267385	-0.320072
ENSG00000126950	TMEM35A	1.13751	-1.27138
ENSG00000102401	ARMCX3	0.400071
ENSG00000158164	TMSB15A	0.95501
ENSG00000102409	BEX4	1.07989
ENSG00000182916	TCEAL7	0.492688
ENSG00000158427	TMSB15B	0.980326
ENSG00000269743	SLC25A53	0.524257
ENSG00000133131	MORC4	1.49756	-1.17449
ENSG00000101843	PSMD10		-0.360307
ENSG00000101844	ATG4A	0.990444	-0.65272
ENSG00000101888	NXT2	0.463286
ENSG00000157600	TMEM164	0.985261
ENSG00000271826	PLS3-AS1	1.85607
ENSG00000131724	IL13RA1	0.344974	-0.216657
ENSG00000250995	AL391280.1	1.92616
ENSG00000175556	LONRF3	1.58358
ENSG00000101856	PGRMC1	0.261807
ENSG00000005022	SLC25A5	0.271558
ENSG00000077721	UBE2A	0.231138
ENSG00000171388	APLN	2.44552
ENSG00000188706	ZDHHC9	0.614053	-0.294085
ENSG00000056277	ZNF280C	0.375692
ENSG00000076770	MBNL3	1.01006
ENSG00000156500	FAM122C	0.594792
ENSG00000101928	MOSPD1	0.789654	-0.73799
ENSG00000134590	RTL8C		-0.357879
ENSG00000165359	INTS6L	1.12816
ENSG00000129675	ARHGEF6	0.364719
ENSG00000182195	LDOC1		-0.917778
ENSG00000268066	FMR1-AS1	2.54521
ENSG00000102081	FMR1	0.504371
ENSG00000010404	IDS	0.392358
ENSG00000197620	CXorf40A	0.785078
ENSG00000171100	MTM1	0.346334
ENSG00000063601	MTMR1	0.335542	-0.393615
ENSG00000102181	CD99L2		-0.327804
ENSG00000102287	GABRE	1.35774
ENSG00000147394	ZNF185		-0.869604
ENSG00000063587	ZNF275	0.414697	-0.538123
ENSG00000189420	ZFP92	1.09916	-1.00801
ENSG00000130821	SLC6A8	1.52954	-0.863477
ENSG00000185825	BCAP31	0.420911
ENSG00000198753	PLXNB3		-1.23649
ENSG00000067840	PDZD4	0.800343	-1.58053
ENSG00000198910	L1CAM		-0.607065
ENSG00000013563	DNASE1L1		-0.412037
ENSG00000130827	PLXNA3		-0.524467
ENSG00000196976	LAGE3	0.802159
ENSG00000126903	SLC10A3	0.4873	-0.493428
ENSG00000277203	F8A1		-0.956517
ENSG00000165775	FUNDC2	0.327896
ENSG00000168939	SPRY3	1.23202	-0.651632
ENSG00000223508	RPL23AP53	2.14965	-0.698728
ENSG00000172748	ZNF596		-0.897901
ENSG00000180190	TDRP	0.638097
ENSG00000182372	CLN8	0.469652	-1.01817
ENSG00000245857	AF233439.1	1.7497
ENSG00000275342	PRAG1	0.523039	-1.37129
ENSG00000280273	AF131216.4	1.55416
ENSG00000104643	MTMR9		-0.349676
ENSG00000079459	FDFT1		-0.431853
ENSG00000104723	TUSC3		-0.41327
ENSG00000155975	VPS37A	0.30129
ENSG00000104763	ASAH1		-0.45446
ENSG00000061337	LZTS1		-0.733449
ENSG00000158856	DMTN		-1.35083
ENSG00000168487	BMP1	0.607426	-0.275673
ENSG00000179388	EGR3	1.11684	-1.10411
ENSG00000245025	AC107959.1	1.47749	-1.30219
ENSG00000008853	RHOBTB2		-0.689591
ENSG00000246130	AC107959.2	3.0447	-1.77596
ENSG00000253930	TNFRSF10A-AS1	6.22136	-3.47219
ENSG00000246582	AC100861.1	4.94011
ENSG00000134013	LOXL2		-0.251529
ENSG00000167034	NKX3-1	0.924454
ENSG00000277586	NEFL			YES
ENSG00000287185	AC041005.1	2.1852	-0.708616
ENSG00000228451	SDAD1P1	1.14221
ENSG00000120915	EPHX2	0.823157
ENSG00000120885	CLU	0.629374
ENSG00000171320	ESCO2	0.71699
ENSG00000104290	FZD3	2.05145
ENSG00000012232	EXTL3	0.232688	-0.434791
ENSG00000246339	EXTL3-AS1	2.40935	-1.08623
ENSG00000147421	HMBOX1	0.409563
ENSG00000197892	KIF13B	0.767551
ENSG00000120875	DUSP4	1.76981	-1.65083
ENSG00000133872	SARAF	0.210578	-0.443641
ENSG00000254109	RBPMS-AS1	1.38704
ENSG00000104695	PPP2CB	0.626568
ENSG00000157168	NRG1	0.349962
ENSG00000133874	RNF122	1.84221
ENSG00000253161	LINC01605		-1.31958
ENSG00000183779	ZNF703	0.487491	-0.437939
ENSG00000147475	ERLIN2	0.300585	-0.344719
ENSG00000147471	PLPBP	0.328295
ENSG00000156675	RAB11FIP1		-0.78598
ENSG00000129691	ASH2L	0.539017
ENSG00000272092	AC087623.2	1.5876
ENSG00000169490	TM2D2	0.334749
ENSG00000168615	ADAM9		-0.246016
ENSG00000147536	GINS4	1.37664	-0.551214
ENSG00000029534	ANK1	1.92092	-1.91553
ENSG00000104368	PLAT	0.991826	-0.827533
ENSG00000279881	AC041040.1	0.644331
ENSG00000168300	PCMTD1	0.542628
ENSG00000228801	AC064807.1	0.816478
ENSG00000237807	AC022034.1	1.07133
ENSG00000147509	RGS20	1.6801	-0.508436
ENSG00000272457	AC113194.1	4.28828
ENSG00000137574	TGS1	0.69613		YES
ENSG00000170791	CHCHD7	1.42237
ENSG00000104331	IMPAD1	0.310413
ENSG00000172817	CYP7B1	1.06759
ENSG00000205268	PDE7A	0.475021	-1.04755
ENSG00000253190	AC084082.1	4.94765	-2.94571
ENSG00000147573	TRIM55	1.77229	-3.90353
ENSG00000287127	AC009879.4	3.07312
ENSG00000246145	RRS1-AS1	3.85148
ENSG00000246366	LACTB2-AS1	2.73191
ENSG00000147592	LACTB2	0.808993
ENSG00000164764	SBSPON		-1.3605
ENSG00000121039	RDH10	1.05478	-1.55836
ENSG00000250295	RDH10-AS1	1.28712
ENSG00000154589	LY96		-0.430661
ENSG00000171033	PKIA	0.503922
ENSG00000285744	AC083837.1	3.45588
ENSG00000261618	LINC02605	2.59667
ENSG00000254231	AC103760.1	3.84135
ENSG00000123124	WWP1	0.403857
ENSG00000176623	RMDN1		-0.299194
ENSG00000180694	TMEM64	0.912918		YES
ENSG00000164951	PDP1	0.832428
ENSG00000156170	NDUFAF6	0.614025	-1.1117
ENSG00000253878	AC087752.3	2.38462
ENSG00000156172	C8orf37	0.994498
ENSG00000104341	LAPTM4B	0.438364
ENSG00000132561	MATN2	0.490564
ENSG00000132541	RIDA		-0.341042
ENSG00000104356	POP1	0.419636
ENSG00000104361	NIPAL2	0.457007
ENSG00000156486	KCNS2	3.43597
ENSG00000147669	POLR2K	0.381647
ENSG00000104450	SPAG1	0.966772
ENSG00000186106	ANKRD46	0.50423
ENSG00000261087	AP003469.4	0.878189
ENSG00000120963	ZNF706	1.20977	-0.317379
ENSG00000271882	AP001330.5	3.30397
ENSG00000246263	UBR5-AS1	1.41363	-2.50247
ENSG00000155090	KLF10	0.512534
ENSG00000253669	GASAL1	1.50185
ENSG00000164930	FZD6	0.518287	-0.49718
ENSG00000147650	LRP12	0.210623
ENSG00000147677	EIF3H	0.145121
ENSG00000147679	UTP23	0.371177
ENSG00000178764	ZHX2	0.855165	-0.373026
ENSG00000136986	DERL1	0.221995
ENSG00000165156	ZHX1	0.442829
ENSG00000156804	FBXO32	1.78296
ENSG00000176853	FAM91A1	0.445898
ENSG00000255491	AC100858.3	3.85276
ENSG00000173334	TRIB1	0.418568		YES
ENSG00000249859	PVT1	0.880709	-1.0837
ENSG00000286034	AC100822.1	3.91328	-1.27856
ENSG00000165071	TMEM71		-1.10929
ENSG00000042832	TG	1.81741
ENSG00000104415	CCN4	1.23259
ENSG00000104419	NDRG1	1.85405
ENSG00000008513	ST3GAL1	0.223191
ENSG00000253210	AC040970.1	1.22991
ENSG00000198576	ARC	1.97958	-1.38375
ENSG00000167653	PSCA	0.956914	-1.78477
ENSG00000253741	LNCOC1	1.49824	-1.4128
ENSG00000180155	LYNX1	0.906309	-2.87922
ENSG00000177335	C8orf31	1.08244	-0.440863
ENSG00000250571	GLI4	0.725399
ENSG00000253716	MINCR		-1.44394
ENSG00000204839	MROH6	1.52007
ENSG00000255050	AC067930.4	3.15328
ENSG00000104529	EEF1D	0.429147
ENSG00000183309	ZNF623	0.551697	-0.400316
ENSG00000181135	ZNF707	0.757581
ENSG00000180921	FAM83H		-1.13967
ENSG00000180900	SCRIB		-0.722539	YES
ENSG00000185189	NRBP2	0.381516	-0.358237
ENSG00000178209	PLEC		-0.598676
ENSG00000178685	PARP10	1.75557
ENSG00000185000	DGAT1	0.454614	-0.370808
ENSG00000160959	LRRC14	0.476026
ENSG00000197363	ZNF517	0.961104
ENSG00000196922	ZNF252P	0.30592
ENSG00000183784	C9orf66	3.58634
ENSG00000107099	DOCK8	1.46269	-2.39089
ENSG00000080503	SMARCA2	0.384547
ENSG00000080298	RFX3	0.909712
ENSG00000205808	PLPP6	0.515344
ENSG00000106993	CDC37L1	0.720609
ENSG00000286162	AL162253.2	0.78667
ENSG00000107036	RIC1	0.300361
ENSG00000099219	ERMP1	0.369553
ENSG00000183354	KIAA2026	0.574176
ENSG00000120215	MLANA	1.70394
ENSG00000153714	LURAP1L	0.619893
ENSG00000107295	SH3GL2		-0.61229
ENSG00000147872	PLIN2	0.485145
ENSG00000260912	AL158206.1	3.92749	-3.48895
ENSG00000147883	CDKN2B	1.38615
ENSG00000120162	MOB3B		-1.16276
ENSG00000285103	AL451123.1	2.77374
ENSG00000147894	C9orf72	0.991794
ENSG00000137074	APTX	0.717085	-0.293001
ENSG00000122692	SMU1	0.220161
ENSG00000107262	BAG1	0.444932
ENSG00000165272	AQP3	2.37375
ENSG00000137073	UBAP2	0.24653
ENSG00000164976	MYORG	0.621396	-0.66263
ENSG00000164970	FAM219A	1.52646	-0.770767
ENSG00000147955	SIGMAR1	0.253015	-0.316219
ENSG00000137070	IL11RA		-0.590631
ENSG00000230074	AL162231.2	1.8965	-1.02438
ENSG00000205108	FAM205A	4.3888
ENSG00000137094	DNAJB5			YES
ENSG00000198722	UNC13B	0.40767	-0.985009
ENSG00000198853	RUSC2		-0.245572
ENSG00000107140	TESK1	0.837812	-0.461155
ENSG00000159899	NPR2	0.547947	-0.432598
ENSG00000137103	TMEM8B	0.962608	-0.638692
ENSG00000196196	HRCT1	1.28898
ENSG00000122694	GLIPR2	0.891926	-0.555491
ENSG00000159921	GNE	0.395841
ENSG00000281649	EBLN3P	0.448946
ENSG00000122741	DCAF10	0.244534
ENSG00000107338	SHB	0.846742
ENSG00000137124	ALDH1B1	0.825235	-0.740589
ENSG00000137142	IGFBPL1	1.46043
ENSG00000278175	GLIDR	1.19395
ENSG00000204706	MAMDC2-AS1		-1.78765
ENSG00000165072	MAMDC2	0.783105	-1.66838
ENSG00000268364	SMC5-AS1		-1.07591
ENSG00000119138	KLF9	0.471635
ENSG00000135048	CEMIP2	0.59581	-0.160784
ENSG00000107362	ABHD17B	0.730444	-0.44926
ENSG00000165092	ALDH1A1		-1.38157
ENSG00000119121	TRPM6	2.15945	-1.49685
ENSG00000156017	CARNMT1		-0.523018
[truncated: 2,005 more rows]
